# Supplementary material for: Poly[tetra­kis­(dimethyl­formamide)tris(μ4-terephthalato)trimagnesium]
Source: Acta Crystallogr Sect E Struct Rep Online. 2012 Sep 22;68(Pt 10):m1291–2. doi: 10.1107/S1600536812038949 (PMC3470164; doi:10.1107/S1600536812038949)
Supplement: Supplementary file 1 [file e-68-m1291-sup1.cif]

##############################################################################
#                                                                            #
# This CIF contains the data in a paper accepted for publication in          #
# Acta Crystallographica Section E. It conforms to the requirements of       #
# Notes for Authors for Acta Crystallographica Section E, and has been       #
# peer reviewed under the auspices of the IUCr Commission on Journals.       #
#                                                                            #
# Full details of the Crystallographic Information File format               #
# are given in the paper "The Crystallographic Information File (CIF):       #
# a New Standard Archive File for Crystallography" by S. R. Hall, F. H.      #
# Allen and I. D. Brown [Acta Cryst. (1991), A47, 655-685].                  #
#                                                                            #
# The current version of the core CIF dictionary is obtainable from          #
# ftp://ftp.iucr.org/pub/cif_core.dic.                                       #
#                                                                            #
# Software is freely available for graphical display of the structure(s)     #
# in this CIF. For information consult the CIF software page                 #
# http://www.iucr.org/resources/cif/software.                                #
#                                                                            #
# This file may be used for bona fide research purposes within the           #
# scientific community so long as proper attribution is given to the journal # 
# article from which it was obtained.                                        #
#                                                                            #
##############################################################################
data_I
_audit_creation_method     SHELXL-97
_chemical_name_systematic
;
Poly[tetrakis(dimethylformamide)tris(\m~4~-terephthalato)trimagnesium]
;
_chemical_name_common     ?
_chemical_formula_moiety     'C36 H40 Mg3 N4 O16'
_chemical_formula_sum     'C36 H40 Mg3 N4 O16'
_chemical_formula_iupac     '[Mg3 (C8 H4 O4)3 (C3 H7 N O)4]'
_chemical_formula_weight     857.65
_chemical_melting_point     ?
_symmetry_cell_setting     monoclinic
_symmetry_space_group_name_H-M     'P 21/c'
_symmetry_space_group_name_hall     '-P 2ybc'
loop_
    _symmetry_equiv_pos_as_xyz
    'x, y, z'
    '-x, y+1/2, -z+1/2'
    '-x, -y, -z'
    'x, -y-1/2, z-1/2'
_cell_length_a     18.158(2)
_cell_length_b     9.5046(13)
_cell_length_c     24.066(3)
_cell_angle_alpha     90.00
_cell_angle_beta     100.825(2)
_cell_angle_gamma     90.00
_cell_volume     4079.6(10)
_cell_formula_units_Z     4
_cell_measurement_reflns_used     4706
_cell_measurement_theta_min     2.28
_cell_measurement_theta_max     30.21
_cell_measurement_temperature     100(2)
_exptl_crystal_description     plate
_exptl_crystal_colour     colourless
_exptl_crystal_size_max     0.34
_exptl_crystal_size_mid     0.20
_exptl_crystal_size_min     0.05
_exptl_crystal_density_diffrn     1.396
_exptl_crystal_density_meas     ?
_exptl_crystal_density_method     'not measured'
_exptl_crystal_F_000     1792
_exptl_absorpt_coefficient_mu     0.150
_exptl_absorpt_correction_type     multi-scan
_exptl_absorpt_process_details     '(SADABS; Bruker, 2011)'
_exptl_absorpt_correction_T_min     0.6187
_exptl_absorpt_correction_T_max     0.7461
_exptl_special_details
;
;
_diffrn_ambient_temperature     100(2)
_diffrn_radiation_type     MoK\a
_diffrn_radiation_wavelength     0.71073
_diffrn_radiation_source     'fine-focus sealed tube'
_diffrn_radiation_monochromator     graphite
_diffrn_measurement_device_type     'Bruker SMART APEX CCD'
_diffrn_measurement_method     '\w scans'
_diffrn_detector_area_resol_mean     ?
_diffrn_reflns_number     21816
_diffrn_reflns_av_R_equivalents     0.0385
_diffrn_reflns_av_sigmaI/netI     0.0595
_diffrn_reflns_theta_min     1.14
_diffrn_reflns_theta_max     28.28
_diffrn_reflns_theta_full     28.00
_diffrn_measured_fraction_theta_max     0.988
_diffrn_measured_fraction_theta_full     0.989
_diffrn_reflns_limit_h_min     -16
_diffrn_reflns_limit_h_max     24
_diffrn_reflns_limit_k_min     -12
_diffrn_reflns_limit_k_max     12
_diffrn_reflns_limit_l_min     -32
_diffrn_reflns_limit_l_max     27
_diffrn_standards_number     0
_diffrn_standards_interval_count     .
_diffrn_standards_interval_time     .
_diffrn_standards_decay_%     ?
_refine_special_details
;
Refinement of <i>F</i>^2^ against ALL reflections. The weighted <i>R</i>-factor
<i>wR</i> and goodness of fit <i>S</i> are based on <i>F</i>^2^, conventional
<i>R</i>-factors <i>R</i> are based on <i>F</i>, with <i>F</i> set to zero for
negative <i>F</i>^2^. The threshold expression of <i>F</i>^2^ >
\s(<i>F</i>^2^) is used only for calculating <i>R</i>-factors(gt) <i>etc</i>.
and is not relevant to the choice of reflections for refinement.
<i>R</i>-factors based on <i>F</i>^2^ are statistically about twice as large
as those based on <i>F</i>, and <i>R</i>- factors based on ALL data will be
even larger.
;
_reflns_number_total     10014
_reflns_number_gt     7598
_reflns_threshold_expression     I>2\s(I)
_refine_ls_structure_factor_coef     Fsqd
_refine_ls_matrix_type     full
_refine_ls_R_factor_all     0.0905
_refine_ls_R_factor_gt     0.0662
_refine_ls_wR_factor_gt     0.1384
_refine_ls_wR_factor_ref     0.1494
_refine_ls_goodness_of_fit_ref     1.118
_refine_ls_restrained_S_all     1.117
_refine_ls_number_reflns     10014
_refine_ls_number_parameters     574
_refine_ls_number_restraints     33
_refine_ls_hydrogen_treatment     constr
_refine_ls_weighting_scheme     calc
_refine_ls_weighting_details
         'calc w=1/[\s^2^(Fo^2^)+(0.0450P)^2^+5.8483P] where P=(Fo^2^+2Fc^2^)/3'
_atom_sites_solution_hydrogens     geom
_atom_sites_solution_primary     direct
_atom_sites_solution_secondary     difmap
_refine_ls_shift/su_max     0.000
_refine_ls_shift/su_mean     0.000
_refine_diff_density_max     0.461
_refine_diff_density_min     -0.346
_refine_ls_extinction_method     none
_refine_ls_extinction_coef     ?
loop_
    _atom_type_symbol
    _atom_type_description
    _atom_type_scat_dispersion_real
    _atom_type_scat_dispersion_imag
    _atom_type_scat_source
    'C' 'C' 0.0033 0.0016
                         'International Tables Vol C Tables 4.2.6.8 and 6.1.1.4'
    'H' 'H' 0.0000 0.0000
                         'International Tables Vol C Tables 4.2.6.8 and 6.1.1.4'
    'N' 'N' 0.0061 0.0033
                         'International Tables Vol C Tables 4.2.6.8 and 6.1.1.4'
    'O' 'O' 0.0106 0.0060
                         'International Tables Vol C Tables 4.2.6.8 and 6.1.1.4'
    'Mg' 'Mg' 0.0486 0.0363
                         'International Tables Vol C Tables 4.2.6.8 and 6.1.1.4'
_computing_data_collection     'APEX2 (Bruker, 2011)'
_computing_cell_refinement     'SAINT (Bruker, 2011)'
_computing_data_reduction     'SAINT (Bruker, 2011)'
_computing_structure_solution     '<i>SHELXTL</i> (Sheldrick, 2008)'
_computing_structure_refinement
;
<i>SHELXLE</i> (H\"ubschle <i>et al.</i>, 2011) and
<i>SHELXL97</i> (Sheldrick, 2008)
;
_computing_molecular_graphics     '<i>DIAMOND</i> (Brandenburg, 2001)'
_computing_publication_material     '<i>publCIF</i> (Westrip, 2010)'
loop_
    _atom_site_type_symbol
    _atom_site_label
    _atom_site_fract_x
    _atom_site_fract_y
    _atom_site_fract_z
    _atom_site_U_iso_or_equiv
    _atom_site_adp_type
    _atom_site_calc_flag
    _atom_site_refinement_flags
    _atom_site_occupancy
    _atom_site_symmetry_multiplicity
    _atom_site_disorder_assembly
    _atom_site_disorder_group
    Mg Mg1 0.20949(5) 0.47092(9) 0.09756(4) 0.00978(18) Uani d . 1 1 A .
    Mg Mg2 0.25057(4) 0.41016(9) 0.24603(4) 0.00810(17) Uani d . 1 1 . .
    Mg Mg3 0.28787(5) 0.33064(9) 0.39299(4) 0.00983(18) Uani d D 1 1 . .
    O O1 0.30953(10) 0.3705(2) 0.11070(8) 0.0152(4) Uani d . 1 1 . .
    O O2 0.33782(10) 0.3615(2) 0.20560(8) 0.0146(4) Uani d . 1 1 . .
    O O3 0.67833(10) 0.0492(2) 0.20601(8) 0.0138(4) Uani d . 1 1 . .
    O O4 0.64810(10) 0.0028(2) 0.11299(8) 0.0147(4) Uani d . 1 1 . .
    O O5 0.14333(10) 0.3020(2) 0.10680(8) 0.0138(4) Uani d . 1 1 . .
    O O6 0.17971(10) 0.2685(2) 0.20005(8) 0.0132(4) Uani d . 1 1 . .
    O O7 -0.16247(10) -0.0372(2) 0.21503(8) 0.0135(4) Uani d . 1 1 . .
    O O8 -0.18736(9) -0.0683(2) 0.12085(8) 0.0134(4) Uani d . 1 1 . .
    O O9 0.26181(10) 0.6786(2) 0.12084(8) 0.0140(4) Uani d . 1 1 . .
    O O10 0.21240(9) 0.55376(19) 0.18163(7) 0.0104(4) Uani d . 1 1 . .
    O O11 0.23514(10) 1.1286(2) 0.36602(8) 0.0135(4) Uani d . 1 1 . .
    O O12 0.28604(9) 1.25894(19) 0.30769(7) 0.0106(4) Uani d . 1 1 . .
    O O13 0.21208(10) 0.4826(2) 0.01346(8) 0.0175(4) Uani d . 1 1 . .
    O O14 0.10924(10) 0.5856(2) 0.07525(8) 0.0169(4) Uani d . 1 1 . .
    O O16 0.28667(10) 0.3291(2) 0.47647(8) 0.0160(4) Uani d . 1 1 A .
    N N1 0.26651(13) 0.6147(3) -0.04601(10) 0.0189(5) Uani d . 1 1 . .
    N N2 -0.01117(12) 0.6279(3) 0.08363(11) 0.0204(5) Uani d . 1 1 . .
    N N4 0.24305(14) 0.4812(3) 0.53454(11) 0.0203(5) Uani d . 1 1 A .
    C C1 0.35166(14) 0.3411(3) 0.15737(12) 0.0128(5) Uani d . 1 1 A .
    C C2 0.42644(14) 0.2735(3) 0.15462(12) 0.0143(5) Uani d . 1 1 . .
    C C3 0.44180(14) 0.2137(3) 0.10546(12) 0.0158(5) Uani d . 1 1 A .
    H H3 0.4056 0.2187 0.0714 0.019 Uiso calc R 1 1 . .
    C C4 0.51035(14) 0.1461(3) 0.10581(11) 0.0152(5) Uani d . 1 1 . .
    H H4 0.5203 0.1042 0.0722 0.018 Uiso calc R 1 1 A .
    C C5 0.56423(14) 0.1400(3) 0.15565(11) 0.0135(5) Uani d . 1 1 A .
    C C6 0.54986(16) 0.2045(4) 0.20400(13) 0.0272(7) Uani d . 1 1 . .
    H H6 0.5870 0.2041 0.2376 0.033 Uiso calc R 1 1 A .
    C C7 0.48118(16) 0.2702(4) 0.20368(13) 0.0280(8) Uani d . 1 1 A .
    H H7 0.4716 0.3132 0.2372 0.034 Uiso calc R 1 1 . .
    C C8 0.63647(13) 0.0582(3) 0.15837(11) 0.0116(5) Uani d . 1 1 . .
    C C9 0.13477(13) 0.2544(3) 0.15446(11) 0.0112(5) Uani d . 1 1 A .
    C C10 0.06273(13) 0.1758(3) 0.15667(11) 0.0115(5) Uani d . 1 1 . .
    C C11 0.01302(14) 0.1379(3) 0.10717(11) 0.0141(5) Uani d . 1 1 A .
    H H11 0.0251 0.1584 0.0713 0.017 Uiso calc R 1 1 . .
    C C12 -0.05394(14) 0.0702(3) 0.11033(11) 0.0148(5) Uani d . 1 1 . .
    H H12 -0.0869 0.0430 0.0766 0.018 Uiso calc R 1 1 A .
    C C13 -0.07311(13) 0.0421(3) 0.16273(11) 0.0119(5) Uani d . 1 1 A .
    C C14 -0.02315(15) 0.0784(3) 0.21175(12) 0.0196(6) Uani d . 1 1 . .
    H H14 -0.0352 0.0579 0.2476 0.024 Uiso calc R 1 1 A .
    C C15 0.04437(15) 0.1445(3) 0.20874(11) 0.0183(6) Uani d . 1 1 A .
    H H15 0.0781 0.1684 0.2426 0.022 Uiso calc R 1 1 . .
    C C16 -0.14698(13) -0.0274(3) 0.16669(11) 0.0110(5) Uani d . 1 1 . .
    C C17 0.24114(13) 0.6691(3) 0.16770(11) 0.0108(5) Uani d . 1 1 A .
    C C18 0.24572(14) 0.7919(3) 0.20711(11) 0.0122(5) Uani d . 1 1 . .
    C C19 0.29401(14) 0.9041(3) 0.20265(12) 0.0144(5) Uani d . 1 1 A .
    H H19 0.3251 0.9017 0.1750 0.017 Uiso calc R 1 1 . .
    C C20 0.29669(14) 1.0191(3) 0.23864(12) 0.0140(5) Uani d . 1 1 . .
    H H20 0.3299 1.0949 0.2359 0.017 Uiso calc R 1 1 A .
    C C21 0.25055(14) 1.0230(3) 0.27868(11) 0.0119(5) Uani d . 1 1 A .
    C C22 0.20191(14) 0.9115(3) 0.28294(11) 0.0143(5) Uani d . 1 1 . .
    H H22 0.1704 0.9144 0.3103 0.017 Uiso calc R 1 1 A .
    C C23 0.19968(15) 0.7962(3) 0.24713(12) 0.0146(5) Uani d . 1 1 A .
    H H23 0.1666 0.7202 0.2500 0.018 Uiso calc R 1 1 . .
    C C24 0.25574(13) 1.1429(3) 0.31948(11) 0.0112(5) Uani d . 1 1 . .
    C C25 0.26467(15) 0.5073(3) -0.01164(11) 0.0149(5) Uani d . 1 1 A .
    H H25 0.3062 0.4447 -0.0056 0.018 Uiso calc R 1 1 . .
    C C26 0.20341(19) 0.7121(4) -0.05927(15) 0.0313(8) Uani d . 1 1 A .
    H H26A 0.2223 0.8077 -0.0625 0.047 Uiso calc R 1 1 . .
    H H26B 0.1740 0.7090 -0.0291 0.047 Uiso calc R 1 1 . .
    H H26C 0.1716 0.6848 -0.0952 0.047 Uiso calc R 1 1 . .
    C C27 0.32811(18) 0.6340(4) -0.07655(13) 0.0258(7) Uani d . 1 1 A .
    H H27A 0.3083 0.6350 -0.1173 0.039 Uiso calc R 1 1 . .
    H H27B 0.3639 0.5565 -0.0675 0.039 Uiso calc R 1 1 . .
    H H27C 0.3534 0.7234 -0.0653 0.039 Uiso calc R 1 1 . .
    C C28 0.05722(14) 0.5785(3) 0.10208(12) 0.0173(6) Uani d . 1 1 A .
    H H28 0.0672 0.5349 0.1382 0.021 Uiso calc R 1 1 . .
    C C29 -0.03021(19) 0.6938(5) 0.02858(15) 0.0386(9) Uani d . 1 1 A .
    H H29A -0.0737 0.6460 0.0061 0.058 Uiso calc R 1 1 . .
    H H29B 0.0125 0.6868 0.0092 0.058 Uiso calc R 1 1 . .
    H H29C -0.0423 0.7931 0.0332 0.058 Uiso calc R 1 1 . .
    C C30 -0.07011(17) 0.6193(4) 0.11684(15) 0.0325(8) Uani d . 1 1 A .
    H H30A -0.1142 0.5730 0.0945 0.049 Uiso calc R 1 1 . .
    H H30B -0.0837 0.7143 0.1271 0.049 Uiso calc R 1 1 . .
    H H30C -0.0522 0.5648 0.1513 0.049 Uiso calc R 1 1 . .
    O O15 0.39003(12) 0.2178(3) 0.41379(13) 0.0163(6) Uani d PD 0.923(4) 1 A 1
    C C31 0.43687(16) 0.2254(4) 0.38262(14) 0.0205(7) Uani d PD 0.923(4) 1 A 1
    H H31 0.4223 0.2736 0.3477 0.025 Uiso calc PR 0.923(4) 1 A 1
    N N3 0.50494(17) 0.1726(3) 0.39358(14) 0.0223(7) Uani d PD 0.923(4) 1 A 1
    C C32 0.55482(19) 0.1786(4) 0.35236(17) 0.0331(9) Uani d PD 0.923(4) 1 A 1
    H H32A 0.6058 0.2014 0.3718 0.050 Uiso calc PR 0.923(4) 1 A 1
    H H32B 0.5371 0.2512 0.3241 0.050 Uiso calc PR 0.923(4) 1 A 1
    H H32C 0.5549 0.0871 0.3336 0.050 Uiso calc PR 0.923(4) 1 A 1
    C C33 0.5317(2) 0.0975(6) 0.44580(19) 0.0518(14) Uani d PD 0.923(4) 1 A 1
    H H33A 0.5822 0.1304 0.4624 0.078 Uiso calc PR 0.923(4) 1 A 1
    H H33B 0.5332 -0.0035 0.4380 0.078 Uiso calc PR 0.923(4) 1 A 1
    H H33C 0.4978 0.1149 0.4723 0.078 Uiso calc PR 0.923(4) 1 A 1
    O O15B 0.3792(13) 0.193(4) 0.423(2) 0.0163(6) Uani d PDU 0.077(4) 1 A 2
    C C31B 0.4482(14) 0.211(4) 0.4268(15) 0.021(4) Uani d PDU 0.077(4) 1 A 2
    H H31B 0.4709 0.2819 0.4521 0.026 Uiso calc PR 0.077(4) 1 A 2
    N N3B 0.4921(15) 0.140(4) 0.3991(18) 0.0223(7) Uani d PDU 0.077(4) 1 A 2
    C C32B 0.461(2) 0.052(5) 0.3498(16) 0.034(8) Uani d PDU 0.077(4) 1 A 2
    H H32D 0.4994 0.0368 0.3268 0.051 Uiso calc PR 0.077(4) 1 A 2
    H H32E 0.4178 0.1004 0.3270 0.051 Uiso calc PR 0.077(4) 1 A 2
    H H32F 0.4448 -0.0384 0.3627 0.051 Uiso calc PR 0.077(4) 1 A 2
    C C33B 0.5715(15) 0.168(5) 0.405(2) 0.041(9) Uani d PDU 0.077(4) 1 A 2
    H H33D 0.5894 0.1304 0.3717 0.061 Uiso calc PR 0.077(4) 1 A 2
    H H33E 0.5988 0.1230 0.4391 0.061 Uiso calc PR 0.077(4) 1 A 2
    H H33F 0.5801 0.2698 0.4070 0.061 Uiso calc PR 0.077(4) 1 A 2
    C C34 0.23760(16) 0.3682(3) 0.50274(12) 0.0186(6) Uani d . 1 1 . .
    H H34 0.1934 0.3128 0.4996 0.022 Uiso calc R 1 1 A .
    C C35 0.31082(17) 0.5676(4) 0.54180(15) 0.0290(7) Uani d . 1 1 . .
    H H35A 0.2977 0.6662 0.5469 0.044 Uiso calc R 1 1 A .
    H H35B 0.3338 0.5591 0.5082 0.044 Uiso calc R 1 1 . .
    H H35C 0.3464 0.5355 0.5752 0.044 Uiso calc R 1 1 . .
    C C36 0.18345(18) 0.5209(4) 0.56510(14) 0.0275(7) Uani d . 1 1 . .
    H H36A 0.1673 0.6176 0.5551 0.041 Uiso calc R 1 1 A .
    H H36B 0.2025 0.5149 0.6059 0.041 Uiso calc R 1 1 . .
    H H36C 0.1408 0.4569 0.5547 0.041 Uiso calc R 1 1 . .
loop_
    _atom_site_aniso_label
    _atom_site_aniso_U_11
    _atom_site_aniso_U_22
    _atom_site_aniso_U_33
    _atom_site_aniso_U_12
    _atom_site_aniso_U_13
    _atom_site_aniso_U_23
    Mg1 0.0078(4) 0.0106(4) 0.0116(4) 0.0001(3) 0.0037(3) -0.0002(3)
    Mg2 0.0061(4) 0.0082(4) 0.0103(4) 0.0000(3) 0.0024(3) -0.0007(3)
    Mg3 0.0090(4) 0.0092(4) 0.0117(4) -0.0002(3) 0.0030(3) -0.0006(3)
    O1 0.0104(9) 0.0187(10) 0.0168(10) 0.0035(7) 0.0032(7) -0.0010(8)
    O2 0.0094(8) 0.0197(10) 0.0163(10) 0.0038(7) 0.0068(7) 0.0006(8)
    O3 0.0107(8) 0.0142(10) 0.0159(9) 0.0041(7) 0.0007(7) 0.0016(8)
    O4 0.0125(9) 0.0167(10) 0.0159(10) 0.0066(7) 0.0056(7) 0.0014(8)
    O5 0.0131(9) 0.0147(9) 0.0142(9) -0.0053(7) 0.0045(7) 0.0003(8)
    O6 0.0109(8) 0.0132(9) 0.0146(9) -0.0035(7) -0.0002(7) -0.0018(8)
    O7 0.0110(8) 0.0176(10) 0.0135(9) -0.0025(7) 0.0067(7) 0.0001(8)
    O8 0.0097(8) 0.0166(10) 0.0140(9) -0.0026(7) 0.0028(7) 0.0007(8)
    O9 0.0168(9) 0.0127(9) 0.0142(9) -0.0011(7) 0.0070(7) 0.0001(8)
    O10 0.0111(8) 0.0078(8) 0.0122(9) 0.0000(6) 0.0017(7) 0.0009(7)
    O11 0.0159(9) 0.0117(9) 0.0147(9) -0.0014(7) 0.0075(7) -0.0018(7)
    O12 0.0101(8) 0.0101(9) 0.0119(9) -0.0008(6) 0.0030(7) -0.0002(7)
    O13 0.0159(9) 0.0250(11) 0.0124(9) -0.0017(8) 0.0049(7) -0.0014(8)
    O14 0.0121(9) 0.0226(11) 0.0166(10) 0.0060(8) 0.0046(7) 0.0033(8)
    O16 0.0190(9) 0.0188(10) 0.0109(9) 0.0029(8) 0.0050(7) 0.0003(8)
    N1 0.0228(12) 0.0161(12) 0.0194(12) -0.0002(9) 0.0078(10) 0.0002(10)
    N2 0.0111(11) 0.0288(14) 0.0217(13) 0.0066(10) 0.0042(9) 0.0019(11)
    N4 0.0222(12) 0.0177(13) 0.0227(13) -0.0023(9) 0.0082(10) -0.0024(10)
    C1 0.0094(11) 0.0113(12) 0.0185(13) -0.0007(9) 0.0046(10) -0.0002(10)
    C2 0.0113(12) 0.0156(13) 0.0170(13) 0.0032(10) 0.0047(10) -0.0005(11)
    C3 0.0119(12) 0.0212(14) 0.0140(13) 0.0043(10) 0.0013(10) -0.0003(11)
    C4 0.0130(12) 0.0201(14) 0.0126(13) 0.0070(10) 0.0030(10) -0.0021(11)
    C5 0.0093(11) 0.0155(13) 0.0168(13) 0.0025(9) 0.0053(10) 0.0010(11)
    C6 0.0144(14) 0.048(2) 0.0176(15) 0.0133(13) -0.0013(11) -0.0077(14)
    C7 0.0175(14) 0.051(2) 0.0165(14) 0.0158(14) 0.0042(11) -0.0103(14)
    C8 0.0089(11) 0.0093(12) 0.0176(13) 0.0001(9) 0.0051(9) 0.0026(10)
    C9 0.0080(11) 0.0121(12) 0.0142(12) -0.0002(9) 0.0041(9) -0.0006(10)
    C10 0.0077(11) 0.0134(13) 0.0139(13) -0.0015(9) 0.0033(9) 0.0016(10)
    C11 0.0111(12) 0.0203(14) 0.0120(12) -0.0021(10) 0.0051(9) 0.0023(11)
    C12 0.0111(12) 0.0194(14) 0.0135(13) -0.0034(10) 0.0013(9) 0.0004(11)
    C13 0.0087(11) 0.0157(13) 0.0126(12) -0.0026(9) 0.0054(9) 0.0009(10)
    C14 0.0155(13) 0.0323(17) 0.0123(13) -0.0078(12) 0.0055(10) 0.0005(12)
    C15 0.0150(13) 0.0284(16) 0.0111(13) -0.0089(11) 0.0014(10) -0.0006(12)
    C16 0.0095(11) 0.0084(12) 0.0159(13) 0.0002(9) 0.0048(9) 0.0018(10)
    C17 0.0093(11) 0.0093(12) 0.0136(12) 0.0022(9) 0.0015(9) -0.0005(10)
    C18 0.0133(12) 0.0084(12) 0.0140(13) 0.0005(9) 0.0005(10) 0.0008(10)
    C19 0.0144(12) 0.0128(13) 0.0177(13) -0.0016(10) 0.0072(10) -0.0023(11)
    C20 0.0163(12) 0.0079(12) 0.0187(13) -0.0018(9) 0.0055(10) 0.0013(10)
    C21 0.0113(11) 0.0096(12) 0.0147(13) 0.0022(9) 0.0020(9) -0.0011(10)
    C22 0.0169(12) 0.0110(12) 0.0162(13) -0.0004(10) 0.0067(10) -0.0005(10)
    C23 0.0164(13) 0.0101(12) 0.0186(14) -0.0026(10) 0.0064(10) -0.0010(10)
    C24 0.0106(11) 0.0100(12) 0.0130(12) 0.0007(9) 0.0022(9) -0.0003(10)
    C25 0.0154(12) 0.0154(13) 0.0139(13) 0.0003(10) 0.0031(10) -0.0018(10)
    C26 0.0373(19) 0.0222(17) 0.0322(18) 0.0086(14) 0.0009(14) 0.0043(14)
    C27 0.0329(17) 0.0253(17) 0.0223(16) -0.0101(13) 0.0130(13) 0.0015(13)
    C28 0.0141(12) 0.0189(14) 0.0190(14) 0.0029(10) 0.0032(10) 0.0011(11)
    C29 0.0261(17) 0.059(3) 0.0301(19) 0.0200(17) 0.0031(14) 0.0126(18)
    C30 0.0196(15) 0.045(2) 0.038(2) 0.0080(14) 0.0167(14) 0.0013(17)
    O15 0.0123(11) 0.0183(14) 0.0193(15) 0.0039(9) 0.0054(9) 0.0026(9)
    C31 0.0144(14) 0.0218(17) 0.0253(17) 0.0065(12) 0.0036(12) 0.0014(14)
    N3 0.0122(13) 0.0260(18) 0.0293(16) 0.0041(11) 0.0056(11) 0.0071(14)
    C32 0.0197(17) 0.039(2) 0.043(2) 0.0097(15) 0.0128(16) 0.0039(18)
    C33 0.030(2) 0.079(4) 0.046(3) 0.025(2) 0.0068(18) 0.030(3)
    O15B 0.0123(11) 0.0183(14) 0.0193(15) 0.0039(9) 0.0054(9) 0.0026(9)
    C31B 0.015(7) 0.024(7) 0.026(7) 0.007(7) 0.005(7) 0.006(7)
    N3B 0.0122(13) 0.0260(18) 0.0293(16) 0.0041(11) 0.0056(11) 0.0071(14)
    C32B 0.021(14) 0.037(16) 0.049(16) -0.008(13) 0.019(13) 0.006(15)
    C33B 0.015(14) 0.052(17) 0.057(17) 0.004(14) 0.011(14) -0.013(16)
    C34 0.0201(14) 0.0173(14) 0.0188(14) -0.0015(11) 0.0045(11) 0.0010(12)
    C35 0.0259(16) 0.0258(17) 0.0372(19) -0.0053(13) 0.0105(14) -0.0102(15)
    C36 0.0290(17) 0.0271(17) 0.0295(17) -0.0036(13) 0.0138(13) -0.0079(14)
_geom_special_details
;
All e.s.d.'s (except the e.s.d. in the dihedral angle between two l.s. planes)
are estimated using the full covariance matrix. The cell e.s.d.'s are taken
into account individually in the estimation of e.s.d.'s in distances, angles
and torsion angles; correlations between e.s.d.'s in cell parameters are only
used when they are defined by crystal symmetry. An approximate (isotropic)
treatment of cell e.s.d.'s is used for estimating e.s.d.'s involving l.s.
planes.
;
loop_
    _geom_bond_atom_site_label_1
    _geom_bond_atom_site_label_2
    _geom_bond_site_symmetry_2
    _geom_bond_distance
    _geom_bond_publ_flag
    Mg1 O1 . 2.024(2) ?
    Mg1 O13 . 2.036(2) ?
    Mg1 O5 . 2.042(2) ?
    Mg1 O14 . 2.103(2) ?
    Mg1 O10 . 2.162(2) ?
    Mg1 O9 . 2.217(2) ?
    Mg1 C17 . 2.522(3) ?
    Mg1 Mg2 . 3.5575(13) ?
    Mg2 O6 . 2.0393(19) ?
    Mg2 O3 2_655 2.046(2) ?
    Mg2 O2 . 2.0614(19) ?
    Mg2 O7 2 2.0619(19) ?
    Mg2 O12 1_545 2.079(2) ?
    Mg2 O10 . 2.0837(19) ?
    Mg2 Mg3 . 3.5550(13) ?
    Mg3 O16 . 2.013(2) ?
    Mg3 O4 2_655 2.028(2) ?
    Mg3 O8 2 2.0338(19) ?
    Mg3 O15 . 2.120(2) ?
    Mg3 O15B . 2.127(18) ?
    Mg3 O12 1_545 2.157(2) ?
    Mg3 O11 1_545 2.189(2) ?
    Mg3 C24 1_545 2.503(3) ?
    O1 C1 . 1.266(3) ?
    O2 C1 . 1.248(3) ?
    O3 C8 . 1.254(3) ?
    O3 Mg2 2_645 2.0456(19) ?
    O4 C8 . 1.265(3) ?
    O4 Mg3 2_645 2.028(2) ?
    O5 C9 . 1.270(3) ?
    O6 C9 . 1.246(3) ?
    O7 C16 . 1.251(3) ?
    O7 Mg2 2_545 2.0618(19) ?
    O8 C16 . 1.266(3) ?
    O8 Mg3 2_545 2.0338(19) ?
    O9 C17 . 1.257(3) ?
    O10 C17 . 1.285(3) ?
    O11 C24 . 1.253(3) ?
    O11 Mg3 1_565 2.189(2) ?
    O12 C24 . 1.288(3) ?
    O12 Mg2 1_565 2.079(2) ?
    O12 Mg3 1_565 2.157(2) ?
    O13 C25 . 1.244(3) ?
    O14 C28 . 1.242(3) ?
    O16 C34 . 1.242(3) ?
    N1 C25 . 1.318(4) ?
    N1 C26 . 1.461(4) ?
    N1 C27 . 1.461(4) ?
    N2 C28 . 1.324(3) ?
    N2 C29 . 1.447(4) ?
    N2 C30 . 1.453(4) ?
    N4 C34 . 1.312(4) ?
    N4 C35 . 1.463(4) ?
    N4 C36 . 1.468(4) ?
    C1 C2 . 1.515(3) ?
    C2 C3 . 1.388(4) ?
    C2 C7 . 1.394(4) ?
    C3 C4 . 1.399(4) ?
    C3 H3 . 0.9500 ?
    C4 C5 . 1.399(4) ?
    C4 H4 . 0.9500 ?
    C5 C6 . 1.383(4) ?
    C5 C8 . 1.516(3) ?
    C6 C7 . 1.393(4) ?
    C6 H6 . 0.9500 ?
    C7 H7 . 0.9500 ?
    C9 C10 . 1.516(3) ?
    C10 C15 . 1.388(4) ?
    C10 C11 . 1.400(4) ?
    C11 C12 . 1.390(4) ?
    C11 H11 . 0.9500 ?
    C12 C13 . 1.396(4) ?
    C12 H12 . 0.9500 ?
    C13 C14 . 1.390(4) ?
    C13 C16 . 1.514(3) ?
    C14 C15 . 1.392(4) ?
    C14 H14 . 0.9500 ?
    C15 H15 . 0.9500 ?
    C17 C18 . 1.497(4) ?
    C18 C23 . 1.390(4) ?
    C18 C19 . 1.397(4) ?
    C19 C20 . 1.390(4) ?
    C19 H19 . 0.9500 ?
    C20 C21 . 1.391(4) ?
    C20 H20 . 0.9500 ?
    C21 C22 . 1.396(4) ?
    C21 C24 . 1.496(4) ?
    C22 C23 . 1.390(4) ?
    C22 H22 . 0.9500 ?
    C23 H23 . 0.9500 ?
    C24 Mg3 1_565 2.503(3) ?
    C25 H25 . 0.9500 ?
    C26 H26A . 0.9800 ?
    C26 H26B . 0.9800 ?
    C26 H26C . 0.9800 ?
    C27 H27A . 0.9800 ?
    C27 H27B . 0.9800 ?
    C27 H27C . 0.9800 ?
    C28 H28 . 0.9500 ?
    C29 H29A . 0.9800 ?
    C29 H29B . 0.9800 ?
    C29 H29C . 0.9800 ?
    C30 H30A . 0.9800 ?
    C30 H30B . 0.9800 ?
    C30 H30C . 0.9800 ?
    O15 C31 . 1.237(4) ?
    C31 N3 . 1.314(4) ?
    C31 H31 . 0.9500 ?
    N3 C33 . 1.448(5) ?
    N3 C32 . 1.465(4) ?
    C32 H32A . 0.9800 ?
    C32 H32B . 0.9800 ?
    C32 H32C . 0.9800 ?
    C33 H33A . 0.9800 ?
    C33 H33B . 0.9800 ?
    C33 H33C . 0.9800 ?
    O15B C31B . 1.250(19) ?
    C31B N3B . 1.318(18) ?
    C31B H31B . 0.9500 ?
    N3B C33B . 1.448(18) ?
    N3B C32B . 1.473(19) ?
    C32B H32D . 0.9800 ?
    C32B H32E . 0.9800 ?
    C32B H32F . 0.9800 ?
    C33B H33D . 0.9800 ?
    C33B H33E . 0.9800 ?
    C33B H33F . 0.9800 ?
    C34 H34 . 0.9500 ?
    C35 H35A . 0.9800 ?
    C35 H35B . 0.9800 ?
    C35 H35C . 0.9800 ?
    C36 H36A . 0.9800 ?
    C36 H36B . 0.9800 ?
    C36 H36C . 0.9800 ?
loop_
    _geom_angle_atom_site_label_1
    _geom_angle_atom_site_label_2
    _geom_angle_atom_site_label_3
    _geom_angle_site_symmetry_1
    _geom_angle_site_symmetry_3
    _geom_angle
    _geom_angle_publ_flag
    O1 Mg1 O13 . . 89.62(8) ?
    O1 Mg1 O5 . . 98.14(9) ?
    O13 Mg1 O5 . . 105.97(9) ?
    O1 Mg1 O14 . . 173.16(9) ?
    O13 Mg1 O14 . . 84.17(8) ?
    O5 Mg1 O14 . . 86.35(8) ?
    O1 Mg1 O10 . . 99.32(8) ?
    O13 Mg1 O10 . . 155.37(9) ?
    O5 Mg1 O10 . . 95.50(8) ?
    O14 Mg1 O10 . . 85.30(8) ?
    O1 Mg1 O9 . . 92.91(8) ?
    O13 Mg1 O9 . . 96.53(8) ?
    O5 Mg1 O9 . . 154.90(8) ?
    O14 Mg1 O9 . . 84.98(8) ?
    O10 Mg1 O9 . . 60.35(7) ?
    O1 Mg1 C17 . . 99.35(8) ?
    O13 Mg1 C17 . . 125.41(9) ?
    O5 Mg1 C17 . . 125.37(9) ?
    O14 Mg1 C17 . . 82.04(8) ?
    O10 Mg1 C17 . . 30.63(7) ?
    O9 Mg1 C17 . . 29.88(8) ?
    O1 Mg1 Mg2 . . 75.75(6) ?
    O13 Mg1 Mg2 . . 165.35(7) ?
    O5 Mg1 Mg2 . . 77.27(6) ?
    O14 Mg1 Mg2 . . 110.41(6) ?
    O10 Mg1 Mg2 . . 32.40(5) ?
    O9 Mg1 Mg2 . . 83.78(6) ?
    C17 Mg1 Mg2 . . 58.04(6) ?
    O6 Mg2 O3 . 2_655 178.51(9) ?
    O6 Mg2 O2 . . 93.34(8) ?
    O3 Mg2 O2 2_655 . 87.23(8) ?
    O6 Mg2 O7 . 2 86.70(8) ?
    O3 Mg2 O7 2_655 2 92.76(8) ?
    O2 Mg2 O7 . 2 178.54(9) ?
    O6 Mg2 O12 . 1_545 90.58(8) ?
    O3 Mg2 O12 2_655 1_545 88.04(8) ?
    O2 Mg2 O12 . 1_545 91.11(8) ?
    O7 Mg2 O12 2 1_545 90.35(8) ?
    O6 Mg2 O10 . . 86.62(8) ?
    O3 Mg2 O10 2_655 . 94.77(8) ?
    O2 Mg2 O10 . . 88.49(8) ?
    O7 Mg2 O10 2 . 90.06(8) ?
    O12 Mg2 O10 1_545 . 177.14(8) ?
    O6 Mg2 Mg3 . . 112.48(6) ?
    O3 Mg2 Mg3 2_655 . 66.04(6) ?
    O2 Mg2 Mg3 . . 113.72(6) ?
    O7 Mg2 Mg3 2 . 67.58(6) ?
    O12 Mg2 Mg3 1_545 . 33.64(5) ?
    O10 Mg2 Mg3 . . 148.63(6) ?
    O6 Mg2 Mg1 . . 64.55(6) ?
    O3 Mg2 Mg1 2_655 . 116.93(6) ?
    O2 Mg2 Mg1 . . 66.24(6) ?
    O7 Mg2 Mg1 2 . 112.51(6) ?
    O12 Mg2 Mg1 1_545 . 143.84(6) ?
    O10 Mg2 Mg1 . . 33.79(5) ?
    Mg3 Mg2 Mg1 . . 176.90(3) ?
    O16 Mg3 O4 . 2_655 100.97(9) ?
    O16 Mg3 O8 . 2 89.38(8) ?
    O4 Mg3 O8 2_655 2 96.67(9) ?
    O16 Mg3 O15 . . 86.20(10) ?
    O4 Mg3 O15 2_655 . 86.40(10) ?
    O8 Mg3 O15 2 . 175.03(10) ?
    O16 Mg3 O15B . . 79.4(12) ?
    O4 Mg3 O15B 2_655 . 95.7(10) ?
    O8 Mg3 O15B 2 . 164.7(9) ?
    O15 Mg3 O15B . . 10.6(9) ?
    O16 Mg3 O12 . 1_545 161.12(9) ?
    O4 Mg3 O12 2_655 1_545 95.39(8) ?
    O8 Mg3 O12 2 1_545 98.07(8) ?
    O15 Mg3 O12 . 1_545 85.49(11) ?
    O15B Mg3 O12 . 1_545 89.8(13) ?
    O16 Mg3 O11 . 1_545 101.73(8) ?
    O4 Mg3 O11 2_655 1_545 155.71(9) ?
    O8 Mg3 O11 2 1_545 92.10(8) ?
    O15 Mg3 O11 . 1_545 86.60(10) ?
    O15B Mg3 O11 . 1_545 80.2(12) ?
    O12 Mg3 O11 1_545 1_545 60.87(7) ?
    O16 Mg3 C24 . 1_545 130.95(9) ?
    O4 Mg3 C24 2_655 1_545 125.85(9) ?
    O8 Mg3 C24 2 1_545 97.93(8) ?
    O15 Mg3 C24 . 1_545 83.32(11) ?
    O15B Mg3 C24 . 1_545 82.0(14) ?
    O12 Mg3 C24 1_545 1_545 30.96(8) ?
    O11 Mg3 C24 1_545 1_545 30.04(8) ?
    O16 Mg3 Mg2 . . 163.43(7) ?
    O4 Mg3 Mg2 2_655 . 76.26(6) ?
    O8 Mg3 Mg2 2 . 74.89(6) ?
    O15 Mg3 Mg2 . . 109.72(9) ?
    O15B Mg3 Mg2 . . 117.1(12) ?
    O12 Mg3 Mg2 1_545 . 32.27(5) ?
    O11 Mg3 Mg2 1_545 . 84.30(6) ?
    C24 Mg3 Mg2 1_545 . 58.19(6) ?
    C1 O1 Mg1 . . 128.18(18) ?
    C1 O2 Mg2 . . 141.34(17) ?
    C8 O3 Mg2 . 2_645 140.36(18) ?
    C8 O4 Mg3 . 2_645 126.01(17) ?
    C9 O5 Mg1 . . 123.60(17) ?
    C9 O6 Mg2 . . 142.32(18) ?
    C16 O7 Mg2 . 2_545 140.37(17) ?
    C16 O8 Mg3 . 2_545 130.02(17) ?
    C17 O9 Mg1 . . 88.66(15) ?
    C17 O10 Mg2 . . 131.15(16) ?
    C17 O10 Mg1 . . 90.35(15) ?
    Mg2 O10 Mg1 . . 113.81(9) ?
    C24 O11 Mg3 . 1_565 88.98(15) ?
    C24 O12 Mg2 . 1_565 131.40(16) ?
    C24 O12 Mg3 . 1_565 89.52(15) ?
    Mg2 O12 Mg3 1_565 1_565 114.08(9) ?
    C25 O13 Mg1 . . 130.98(18) ?
    C28 O14 Mg1 . . 123.08(18) ?
    C34 O16 Mg3 . . 130.47(19) ?
    C25 N1 C26 . . 121.1(3) ?
    C25 N1 C27 . . 121.7(3) ?
    C26 N1 C27 . . 117.0(3) ?
    C28 N2 C29 . . 120.5(3) ?
    C28 N2 C30 . . 122.5(3) ?
    C29 N2 C30 . . 117.0(2) ?
    C34 N4 C35 . . 120.0(3) ?
    C34 N4 C36 . . 121.4(3) ?
    C35 N4 C36 . . 118.6(3) ?
    O2 C1 O1 . . 126.7(2) ?
    O2 C1 C2 . . 116.5(2) ?
    O1 C1 C2 . . 116.9(2) ?
    C3 C2 C7 . . 119.2(2) ?
    C3 C2 C1 . . 122.4(2) ?
    C7 C2 C1 . . 118.4(2) ?
    C2 C3 C4 . . 120.3(2) ?
    C2 C3 H3 . . 119.9 ?
    C4 C3 H3 . . 119.9 ?
    C5 C4 C3 . . 120.1(2) ?
    C5 C4 H4 . . 119.9 ?
    C3 C4 H4 . . 119.9 ?
    C6 C5 C4 . . 119.4(2) ?
    C6 C5 C8 . . 119.3(2) ?
    C4 C5 C8 . . 121.2(2) ?
    C5 C6 C7 . . 120.3(3) ?
    C5 C6 H6 . . 119.9 ?
    C7 C6 H6 . . 119.9 ?
    C6 C7 C2 . . 120.7(3) ?
    C6 C7 H7 . . 119.7 ?
    C2 C7 H7 . . 119.7 ?
    O3 C8 O4 . . 126.1(2) ?
    O3 C8 C5 . . 116.5(2) ?
    O4 C8 C5 . . 117.4(2) ?
    O6 C9 O5 . . 125.9(2) ?
    O6 C9 C10 . . 116.7(2) ?
    O5 C9 C10 . . 117.4(2) ?
    C15 C10 C11 . . 119.2(2) ?
    C15 C10 C9 . . 119.5(2) ?
    C11 C10 C9 . . 121.3(2) ?
    C12 C11 C10 . . 120.2(2) ?
    C12 C11 H11 . . 119.9 ?
    C10 C11 H11 . . 119.9 ?
    C11 C12 C13 . . 120.5(2) ?
    C11 C12 H12 . . 119.8 ?
    C13 C12 H12 . . 119.8 ?
    C14 C13 C12 . . 119.0(2) ?
    C14 C13 C16 . . 120.0(2) ?
    C12 C13 C16 . . 121.0(2) ?
    C13 C14 C15 . . 120.6(3) ?
    C13 C14 H14 . . 119.7 ?
    C15 C14 H14 . . 119.7 ?
    C10 C15 C14 . . 120.5(2) ?
    C10 C15 H15 . . 119.8 ?
    C14 C15 H15 . . 119.8 ?
    O7 C16 O8 . . 126.4(2) ?
    O7 C16 C13 . . 116.6(2) ?
    O8 C16 C13 . . 117.0(2) ?
    O9 C17 O10 . . 120.0(2) ?
    O9 C17 C18 . . 121.5(2) ?
    O10 C17 C18 . . 118.5(2) ?
    O9 C17 Mg1 . . 61.46(14) ?
    O10 C17 Mg1 . . 59.02(13) ?
    C18 C17 Mg1 . . 170.10(17) ?
    C23 C18 C19 . . 119.9(2) ?
    C23 C18 C17 . . 119.5(2) ?
    C19 C18 C17 . . 120.5(2) ?
    C20 C19 C18 . . 120.1(2) ?
    C20 C19 H19 . . 120.0 ?
    C18 C19 H19 . . 120.0 ?
    C19 C20 C21 . . 119.8(2) ?
    C19 C20 H20 . . 120.1 ?
    C21 C20 H20 . . 120.1 ?
    C20 C21 C22 . . 120.2(2) ?
    C20 C21 C24 . . 120.2(2) ?
    C22 C21 C24 . . 119.5(2) ?
    C23 C22 C21 . . 119.9(2) ?
    C23 C22 H22 . . 120.1 ?
    C21 C22 H22 . . 120.1 ?
    C18 C23 C22 . . 120.1(2) ?
    C18 C23 H23 . . 120.0 ?
    C22 C23 H23 . . 120.0 ?
    O11 C24 O12 . . 120.1(2) ?
    O11 C24 C21 . . 120.8(2) ?
    O12 C24 C21 . . 119.0(2) ?
    O11 C24 Mg3 . 1_565 60.98(14) ?
    O12 C24 Mg3 . 1_565 59.53(13) ?
    C21 C24 Mg3 . 1_565 169.95(18) ?
    O13 C25 N1 . . 124.3(3) ?
    O13 C25 H25 . . 117.9 ?
    N1 C25 H25 . . 117.9 ?
    N1 C26 H26A . . 109.5 ?
    N1 C26 H26B . . 109.5 ?
    H26A C26 H26B . . 109.5 ?
    N1 C26 H26C . . 109.5 ?
    H26A C26 H26C . . 109.5 ?
    H26B C26 H26C . . 109.5 ?
    N1 C27 H27A . . 109.5 ?
    N1 C27 H27B . . 109.5 ?
    H27A C27 H27B . . 109.5 ?
    N1 C27 H27C . . 109.5 ?
    H27A C27 H27C . . 109.5 ?
    H27B C27 H27C . . 109.5 ?
    O14 C28 N2 . . 124.3(3) ?
    O14 C28 H28 . . 117.8 ?
    N2 C28 H28 . . 117.8 ?
    N2 C29 H29A . . 109.5 ?
    N2 C29 H29B . . 109.5 ?
    H29A C29 H29B . . 109.5 ?
    N2 C29 H29C . . 109.5 ?
    H29A C29 H29C . . 109.5 ?
    H29B C29 H29C . . 109.5 ?
    N2 C30 H30A . . 109.5 ?
    N2 C30 H30B . . 109.5 ?
    H30A C30 H30B . . 109.5 ?
    N2 C30 H30C . . 109.5 ?
    H30A C30 H30C . . 109.5 ?
    H30B C30 H30C . . 109.5 ?
    C31 O15 Mg3 . . 119.9(2) ?
    O15 C31 N3 . . 125.7(3) ?
    O15 C31 H31 . . 117.1 ?
    N3 C31 H31 . . 117.1 ?
    C31 N3 C33 . . 120.8(3) ?
    C31 N3 C32 . . 121.8(3) ?
    C33 N3 C32 . . 117.2(3) ?
    C31B O15B Mg3 . . 130(3) ?
    O15B C31B N3B . . 126(3) ?
    O15B C31B H31B . . 117.2 ?
    N3B C31B H31B . . 117.2 ?
    C31B N3B C33B . . 123(2) ?
    C31B N3B C32B . . 121(2) ?
    C33B N3B C32B . . 114(2) ?
    N3B C32B H32D . . 109.5 ?
    N3B C32B H32E . . 109.5 ?
    H32D C32B H32E . . 109.5 ?
    N3B C32B H32F . . 109.5 ?
    H32D C32B H32F . . 109.5 ?
    H32E C32B H32F . . 109.5 ?
    N3B C33B H33D . . 109.5 ?
    N3B C33B H33E . . 109.5 ?
    H33D C33B H33E . . 109.5 ?
    N3B C33B H33F . . 109.5 ?
    H33D C33B H33F . . 109.5 ?
    H33E C33B H33F . . 109.5 ?
    O16 C34 N4 . . 124.0(3) ?
    O16 C34 H34 . . 118.0 ?
    N4 C34 H34 . . 118.0 ?
    N4 C35 H35A . . 109.5 ?
    N4 C35 H35B . . 109.5 ?
    H35A C35 H35B . . 109.5 ?
    N4 C35 H35C . . 109.5 ?
    H35A C35 H35C . . 109.5 ?
    H35B C35 H35C . . 109.5 ?
    N4 C36 H36A . . 109.5 ?
    N4 C36 H36B . . 109.5 ?
    H36A C36 H36B . . 109.5 ?
    N4 C36 H36C . . 109.5 ?
    H36A C36 H36C . . 109.5 ?
    H36B C36 H36C . . 109.5 ?
loop_
    _geom_torsion_atom_site_label_1
    _geom_torsion_atom_site_label_2
    _geom_torsion_atom_site_label_3
    _geom_torsion_atom_site_label_4
    _geom_torsion_site_symmetry_1
    _geom_torsion_site_symmetry_2
    _geom_torsion_site_symmetry_3
    _geom_torsion_site_symmetry_4
    _geom_torsion
    _geom_torsion_publ_flag
    O1 Mg1 Mg2 O6 . . . . -98.15(9) ?
    O13 Mg1 Mg2 O6 . . . . -100.7(3) ?
    O5 Mg1 Mg2 O6 . . . . 3.81(8) ?
    O14 Mg1 Mg2 O6 . . . . 84.97(9) ?
    O10 Mg1 Mg2 O6 . . . . 126.44(11) ?
    O9 Mg1 Mg2 O6 . . . . 167.24(8) ?
    C17 Mg1 Mg2 O6 . . . . 150.99(9) ?
    O1 Mg1 Mg2 O3 . . . 2_655 81.68(9) ?
    O13 Mg1 Mg2 O3 . . . 2_655 79.1(3) ?
    O5 Mg1 Mg2 O3 . . . 2_655 -176.36(9) ?
    O14 Mg1 Mg2 O3 . . . 2_655 -95.20(9) ?
    O10 Mg1 Mg2 O3 . . . 2_655 -53.73(11) ?
    O9 Mg1 Mg2 O3 . . . 2_655 -12.93(9) ?
    C17 Mg1 Mg2 O3 . . . 2_655 -29.18(9) ?
    O1 Mg1 Mg2 O2 . . . . 8.12(9) ?
    O13 Mg1 Mg2 O2 . . . . 5.5(3) ?
    O5 Mg1 Mg2 O2 . . . . 110.07(9) ?
    O14 Mg1 Mg2 O2 . . . . -168.77(9) ?
    O10 Mg1 Mg2 O2 . . . . -127.30(11) ?
    O9 Mg1 Mg2 O2 . . . . -86.50(8) ?
    C17 Mg1 Mg2 O2 . . . . -102.74(9) ?
    O1 Mg1 Mg2 O7 . . . 2 -172.71(9) ?
    O13 Mg1 Mg2 O7 . . . 2 -175.3(3) ?
    O5 Mg1 Mg2 O7 . . . 2 -70.76(9) ?
    O14 Mg1 Mg2 O7 . . . 2 10.41(10) ?
    O10 Mg1 Mg2 O7 . . . 2 51.87(11) ?
    O9 Mg1 Mg2 O7 . . . 2 92.68(8) ?
    C17 Mg1 Mg2 O7 . . . 2 76.43(9) ?
    O1 Mg1 Mg2 O12 . . . 1_545 -47.37(12) ?
    O13 Mg1 Mg2 O12 . . . 1_545 -50.0(3) ?
    O5 Mg1 Mg2 O12 . . . 1_545 54.58(11) ?
    O14 Mg1 Mg2 O12 . . . 1_545 135.75(11) ?
    O10 Mg1 Mg2 O12 . . . 1_545 177.21(14) ?
    O9 Mg1 Mg2 O12 . . . 1_545 -141.99(11) ?
    C17 Mg1 Mg2 O12 . . . 1_545 -158.23(12) ?
    O1 Mg1 Mg2 O10 . . . . 135.42(11) ?
    O13 Mg1 Mg2 O10 . . . . 132.8(3) ?
    O5 Mg1 Mg2 O10 . . . . -122.63(11) ?
    O14 Mg1 Mg2 O10 . . . . -41.47(11) ?
    O9 Mg1 Mg2 O10 . . . . 40.80(10) ?
    C17 Mg1 Mg2 O10 . . . . 24.56(11) ?
    O6 Mg2 Mg3 O16 . . . . -100.1(2) ?
    O3 Mg2 Mg3 O16 2_655 . . . 80.0(2) ?
    O2 Mg2 Mg3 O16 . . . . 155.4(2) ?
    O7 Mg2 Mg3 O16 2 . . . -23.9(2) ?
    O12 Mg2 Mg3 O16 1_545 . . . -153.1(3) ?
    O10 Mg2 Mg3 O16 . . . . 23.7(3) ?
    O6 Mg2 Mg3 O4 . . . 2_655 177.61(9) ?
    O3 Mg2 Mg3 O4 2_655 . . 2_655 -2.25(8) ?
    O2 Mg2 Mg3 O4 . . . 2_655 73.09(9) ?
    O7 Mg2 Mg3 O4 2 . . 2_655 -106.16(9) ?
    O12 Mg2 Mg3 O4 1_545 . . 2_655 124.63(11) ?
    O10 Mg2 Mg3 O4 . . . 2_655 -58.60(13) ?
    O6 Mg2 Mg3 O8 . . . 2 -81.45(9) ?
    O3 Mg2 Mg3 O8 2_655 . . 2 98.69(9) ?
    O2 Mg2 Mg3 O8 . . . 2 174.04(9) ?
    O7 Mg2 Mg3 O8 2 . . 2 -5.22(8) ?
    O12 Mg2 Mg3 O8 1_545 . . 2 -134.43(11) ?
    O10 Mg2 Mg3 O8 . . . 2 42.34(13) ?
    O6 Mg2 Mg3 O15 . . . . 96.60(11) ?
    O3 Mg2 Mg3 O15 2_655 . . . -83.26(11) ?
    O2 Mg2 Mg3 O15 . . . . -7.92(12) ?
    O7 Mg2 Mg3 O15 2 . . . 172.82(11) ?
    O12 Mg2 Mg3 O15 1_545 . . . 43.62(12) ?
    O10 Mg2 Mg3 O15 . . . . -139.61(14) ?
    O6 Mg2 Mg3 O15B . . . . 88.2(12) ?
    O3 Mg2 Mg3 O15B 2_655 . . . -91.7(12) ?
    O2 Mg2 Mg3 O15B . . . . -16.3(12) ?
    O7 Mg2 Mg3 O15B 2 . . . 164.4(12) ?
    O12 Mg2 Mg3 O15B 1_545 . . . 35.2(12) ?
    O10 Mg2 Mg3 O15B . . . . -148.0(12) ?
    O6 Mg2 Mg3 O12 . . . 1_545 52.98(11) ?
    O3 Mg2 Mg3 O12 2_655 . . 1_545 -126.88(11) ?
    O2 Mg2 Mg3 O12 . . . 1_545 -51.54(11) ?
    O7 Mg2 Mg3 O12 2 . . 1_545 129.21(11) ?
    O10 Mg2 Mg3 O12 . . . 1_545 176.77(15) ?
    O6 Mg2 Mg3 O11 . . . 1_545 12.28(8) ?
    O3 Mg2 Mg3 O11 2_655 . . 1_545 -167.58(8) ?
    O2 Mg2 Mg3 O11 . . . 1_545 -92.23(9) ?
    O7 Mg2 Mg3 O11 2 . . 1_545 88.51(8) ?
    O12 Mg2 Mg3 O11 1_545 . . 1_545 -40.70(10) ?
    O10 Mg2 Mg3 O11 . . . 1_545 136.07(12) ?
    O6 Mg2 Mg3 C24 . . . 1_545 28.17(9) ?
    O3 Mg2 Mg3 C24 2_655 . . 1_545 -151.69(9) ?
    O2 Mg2 Mg3 C24 . . . 1_545 -76.35(10) ?
    O7 Mg2 Mg3 C24 2 . . 1_545 104.40(9) ?
    O12 Mg2 Mg3 C24 1_545 . . 1_545 -24.81(11) ?
    O10 Mg2 Mg3 C24 . . . 1_545 151.96(13) ?
    O13 Mg1 O1 C1 . . . . 170.4(2) ?
    O5 Mg1 O1 C1 . . . . -83.5(2) ?
    O10 Mg1 O1 C1 . . . . 13.5(2) ?
    O9 Mg1 O1 C1 . . . . 73.9(2) ?
    C17 Mg1 O1 C1 . . . . 44.5(2) ?
    Mg2 Mg1 O1 C1 . . . . -8.9(2) ?
    O6 Mg2 O2 C1 . . . . 45.6(3) ?
    O3 Mg2 O2 C1 2_655 . . . -135.8(3) ?
    O12 Mg2 O2 C1 1_545 . . . 136.3(3) ?
    O10 Mg2 O2 C1 . . . . -40.9(3) ?
    Mg1 Mg2 O2 C1 . . . . -14.6(3) ?
    O1 Mg1 O5 C9 . . . . 81.0(2) ?
    O13 Mg1 O5 C9 . . . . 172.94(19) ?
    O14 Mg1 O5 C9 . . . . -104.2(2) ?
    O10 Mg1 O5 C9 . . . . -19.3(2) ?
    O9 Mg1 O5 C9 . . . . -34.2(3) ?
    C17 Mg1 O5 C9 . . . . -26.6(2) ?
    Mg2 Mg1 O5 C9 . . . . 7.69(18) ?
    O2 Mg2 O6 C9 . . . . -85.1(3) ?
    O7 Mg2 O6 C9 2 . . . 93.4(3) ?
    O12 Mg2 O6 C9 1_545 . . . -176.3(3) ?
    O10 Mg2 O6 C9 . . . . 3.1(3) ?
    Mg3 Mg2 O6 C9 . . . . 157.5(3) ?
    Mg1 Mg2 O6 C9 . . . . -23.5(3) ?
    O1 Mg1 O9 C17 . . . . -103.77(15) ?
    O13 Mg1 O9 C17 . . . . 166.29(15) ?
    O5 Mg1 O9 C17 . . . . 12.5(3) ?
    O14 Mg1 O9 C17 . . . . 82.75(15) ?
    O10 Mg1 O9 C17 . . . . -4.69(13) ?
    Mg2 Mg1 O9 C17 . . . . -28.45(13) ?
    O6 Mg2 O10 C17 . . . . -159.9(2) ?
    O3 Mg2 O10 C17 2_655 . . . 20.6(2) ?
    O2 Mg2 O10 C17 . . . . -66.5(2) ?
    O7 Mg2 O10 C17 2 . . . 113.4(2) ?
    Mg3 Mg2 O10 C17 . . . . 70.4(3) ?
    Mg1 Mg2 O10 C17 . . . . -113.2(2) ?
    O6 Mg2 O10 Mg1 . . . . -46.69(9) ?
    O3 Mg2 O10 Mg1 2_655 . . . 133.84(9) ?
    O2 Mg2 O10 Mg1 . . . . 46.74(10) ?
    O7 Mg2 O10 Mg1 2 . . . -133.39(9) ?
    Mg3 Mg2 O10 Mg1 . . . . -176.40(6) ?
    O1 Mg1 O10 C17 . . . . 92.63(14) ?
    O13 Mg1 O10 C17 . . . . -17.4(3) ?
    O5 Mg1 O10 C17 . . . . -168.17(14) ?
    O14 Mg1 O10 C17 . . . . -82.30(14) ?
    O9 Mg1 O10 C17 . . . . 4.59(13) ?
    Mg2 Mg1 O10 C17 . . . . 136.21(17) ?
    O1 Mg1 O10 Mg2 . . . . -43.59(10) ?
    O13 Mg1 O10 Mg2 . . . . -153.57(16) ?
    O5 Mg1 O10 Mg2 . . . . 55.62(10) ?
    O14 Mg1 O10 Mg2 . . . . 141.49(10) ?
    O9 Mg1 O10 Mg2 . . . . -131.63(11) ?
    C17 Mg1 O10 Mg2 . . . . -136.21(17) ?
    O1 Mg1 O13 C25 . . . . -39.9(3) ?
    O5 Mg1 O13 C25 . . . . -138.3(2) ?
    O14 Mg1 O13 C25 . . . . 137.2(3) ?
    O10 Mg1 O13 C25 . . . . 72.1(3) ?
    O9 Mg1 O13 C25 . . . . 53.0(3) ?
    C17 Mg1 O13 C25 . . . . 61.3(3) ?
    Mg2 Mg1 O13 C25 . . . . -37.4(5) ?
    O13 Mg1 O14 C28 . . . . 152.1(2) ?
    O5 Mg1 O14 C28 . . . . 45.6(2) ?
    O10 Mg1 O14 C28 . . . . -50.2(2) ?
    O9 Mg1 O14 C28 . . . . -110.8(2) ?
    C17 Mg1 O14 C28 . . . . -80.8(2) ?
    Mg2 Mg1 O14 C28 . . . . -29.3(2) ?
    O4 Mg3 O16 C34 2_655 . . . 101.4(3) ?
    O8 Mg3 O16 C34 2 . . . 4.7(3) ?
    O15 Mg3 O16 C34 . . . . -173.0(3) ?
    O15B Mg3 O16 C34 . . . . -164.8(11) ?
    O12 Mg3 O16 C34 1_545 . . . -109.0(3) ?
    O11 Mg3 O16 C34 1_545 . . . -87.3(3) ?
    C24 Mg3 O16 C34 1_545 . . . -95.3(3) ?
    Mg2 Mg3 O16 C34 . . . . 22.7(4) ?
    Mg2 O2 C1 O1 . . . . 13.8(5) ?
    Mg2 O2 C1 C2 . . . . -165.9(2) ?
    Mg1 O1 C1 O2 . . . . 4.3(4) ?
    Mg1 O1 C1 C2 . . . . -175.96(17) ?
    O2 C1 C2 C3 . . . . 163.9(3) ?
    O1 C1 C2 C3 . . . . -15.9(4) ?
    O2 C1 C2 C7 . . . . -15.3(4) ?
    O1 C1 C2 C7 . . . . 164.9(3) ?
    C7 C2 C3 C4 . . . . 2.5(4) ?
    C1 C2 C3 C4 . . . . -176.7(3) ?
    C2 C3 C4 C5 . . . . -0.8(4) ?
    C3 C4 C5 C6 . . . . -1.7(4) ?
    C3 C4 C5 C8 . . . . 175.4(3) ?
    C4 C5 C6 C7 . . . . 2.5(5) ?
    C8 C5 C6 C7 . . . . -174.6(3) ?
    C5 C6 C7 C2 . . . . -0.8(6) ?
    C3 C2 C7 C6 . . . . -1.7(5) ?
    C1 C2 C7 C6 . . . . 177.5(3) ?
    Mg2 O3 C8 O4 2_645 . . . -34.2(4) ?
    Mg2 O3 C8 C5 2_645 . . . 144.0(2) ?
    Mg3 O4 C8 O3 2_645 . . . 24.5(4) ?
    Mg3 O4 C8 C5 2_645 . . . -153.63(18) ?
    C6 C5 C8 O3 . . . . 2.9(4) ?
    C4 C5 C8 O3 . . . . -174.2(3) ?
    C6 C5 C8 O4 . . . . -178.8(3) ?
    C4 C5 C8 O4 . . . . 4.1(4) ?
    Mg2 O6 C9 O5 . . . . 39.7(5) ?
    Mg2 O6 C9 C10 . . . . -138.9(2) ?
    Mg1 O5 C9 O6 . . . . -24.4(4) ?
    Mg1 O5 C9 C10 . . . . 154.17(18) ?
    O6 C9 C10 C15 . . . . 10.5(4) ?
    O5 C9 C10 C15 . . . . -168.1(3) ?
    O6 C9 C10 C11 . . . . -171.5(2) ?
    O5 C9 C10 C11 . . . . 9.8(4) ?
    C15 C10 C11 C12 . . . . 0.2(4) ?
    C9 C10 C11 C12 . . . . -177.7(3) ?
    C10 C11 C12 C13 . . . . 1.4(4) ?
    C11 C12 C13 C14 . . . . -2.1(4) ?
    C11 C12 C13 C16 . . . . 178.1(3) ?
    C12 C13 C14 C15 . . . . 1.3(5) ?
    C16 C13 C14 C15 . . . . -178.9(3) ?
    C11 C10 C15 C14 . . . . -1.0(4) ?
    C9 C10 C15 C14 . . . . 177.0(3) ?
    C13 C14 C15 C10 . . . . 0.3(5) ?
    Mg2 O7 C16 O8 2_545 . . . -9.1(5) ?
    Mg2 O7 C16 C13 2_545 . . . 170.08(19) ?
    Mg3 O8 C16 O7 2_545 . . . -2.5(4) ?
    Mg3 O8 C16 C13 2_545 . . . 178.32(17) ?
    C14 C13 C16 O7 . . . . 6.4(4) ?
    C12 C13 C16 O7 . . . . -173.8(2) ?
    C14 C13 C16 O8 . . . . -174.4(3) ?
    C12 C13 C16 O8 . . . . 5.4(4) ?
    Mg1 O9 C17 O10 . . . . 7.9(2) ?
    Mg1 O9 C17 C18 . . . . -169.1(2) ?
    Mg2 O10 C17 O9 . . . . 114.6(2) ?
    Mg1 O10 C17 O9 . . . . -8.1(2) ?
    Mg2 O10 C17 C18 . . . . -68.3(3) ?
    Mg1 O10 C17 C18 . . . . 168.96(19) ?
    Mg2 O10 C17 Mg1 . . . . 122.78(19) ?
    O1 Mg1 C17 O9 . . . . 79.45(15) ?
    O13 Mg1 C17 O9 . . . . -16.80(18) ?
    O5 Mg1 C17 O9 . . . . -173.53(14) ?
    O14 Mg1 C17 O9 . . . . -93.78(15) ?
    O10 Mg1 C17 O9 . . . . 172.0(2) ?
    Mg2 Mg1 C17 O9 . . . . 146.06(16) ?
    O1 Mg1 C17 O10 . . . . -92.53(14) ?
    O13 Mg1 C17 O10 . . . . 171.22(13) ?
    O5 Mg1 C17 O10 . . . . 14.49(17) ?
    O14 Mg1 C17 O10 . . . . 94.24(14) ?
    O9 Mg1 C17 O10 . . . . -172.0(2) ?
    Mg2 Mg1 C17 O10 . . . . -25.92(11) ?
    O9 C17 C18 C23 . . . . 156.9(2) ?
    O10 C17 C18 C23 . . . . -20.2(3) ?
    O9 C17 C18 C19 . . . . -21.0(4) ?
    O10 C17 C18 C19 . . . . 162.0(2) ?
    C23 C18 C19 C20 . . . . 0.8(4) ?
    C17 C18 C19 C20 . . . . 178.6(2) ?
    C18 C19 C20 C21 . . . . -0.7(4) ?
    C19 C20 C21 C22 . . . . 0.3(4) ?
    C19 C20 C21 C24 . . . . 177.0(2) ?
    C20 C21 C22 C23 . . . . 0.1(4) ?
    C24 C21 C22 C23 . . . . -176.6(2) ?
    C19 C18 C23 C22 . . . . -0.4(4) ?
    C17 C18 C23 C22 . . . . -178.2(2) ?
    C21 C22 C23 C18 . . . . -0.1(4) ?
    Mg3 O11 C24 O12 1_565 . . . -7.1(2) ?
    Mg3 O11 C24 C21 1_565 . . . 168.6(2) ?
    Mg2 O12 C24 O11 1_565 . . . -115.2(2) ?
    Mg3 O12 C24 O11 1_565 . . . 7.2(2) ?
    Mg2 O12 C24 C21 1_565 . . . 69.0(3) ?
    Mg3 O12 C24 C21 1_565 . . . -168.5(2) ?
    Mg2 O12 C24 Mg3 1_565 . . 1_565 -122.45(19) ?
    C20 C21 C24 O11 . . . . -156.0(2) ?
    C22 C21 C24 O11 . . . . 20.7(4) ?
    C20 C21 C24 O12 . . . . 19.7(4) ?
    C22 C21 C24 O12 . . . . -163.6(2) ?
    C20 C21 C24 Mg3 . . . 1_565 -59.0(12) ?
    C22 C21 C24 Mg3 . . . 1_565 117.7(10) ?
    Mg1 O13 C25 N1 . . . . -119.3(3) ?
    C26 N1 C25 O13 . . . . -2.7(4) ?
    C27 N1 C25 O13 . . . . -176.8(3) ?
    Mg1 O14 C28 N2 . . . . -166.9(2) ?
    C29 N2 C28 O14 . . . . 0.9(5) ?
    C30 N2 C28 O14 . . . . -179.0(3) ?
    O16 Mg3 O15 C31 . . . . -153.7(3) ?
    O4 Mg3 O15 C31 2_655 . . . -52.5(3) ?
    O15B Mg3 O15 C31 . . . . 157(8) ?
    O12 Mg3 O15 C31 1_545 . . . 43.2(3) ?
    O11 Mg3 O15 C31 1_545 . . . 104.3(3) ?
    C24 Mg3 O15 C31 1_545 . . . 74.3(3) ?
    Mg2 Mg3 O15 C31 . . . . 21.6(3) ?
    Mg3 O15 C31 N3 . . . . 172.7(3) ?
    O15 C31 N3 C33 . . . . 0.0(6) ?
    O15 C31 N3 C32 . . . . 175.8(4) ?
    O16 Mg3 O15B C31B . . . . -109(4) ?
    O4 Mg3 O15B C31B 2_655 . . . -9(4) ?
    O8 Mg3 O15B C31B 2 . . . -152(3) ?
    O15 Mg3 O15B C31B . . . . 21(5) ?
    O12 Mg3 O15B C31B 1_545 . . . 87(4) ?
    O11 Mg3 O15B C31B 1_545 . . . 147(5) ?
    C24 Mg3 O15B C31B 1_545 . . . 117(4) ?
    Mg2 Mg3 O15B C31B . . . . 69(5) ?
    Mg3 O15B C31B N3B . . . . -117(5) ?
    O15B C31B N3B C33B . . . . 178(5) ?
    O15B C31B N3B C32B . . . . 15(7) ?
    Mg3 O16 C34 N4 . . . . -108.5(3) ?
    C35 N4 C34 O16 . . . . -1.6(5) ?
    C36 N4 C34 O16 . . . . -179.3(3) ?
_iucr_refine_instructions_details
;
TITL I in P2(1)/c
CELL 0.71073  18.1585   9.5046  24.0661  90.000 100.825  90.000
ZERR    8.00   0.0024   0.0013   0.0033   0.000   0.002   0.000
LATT  1
SYMM -X, 0.5+Y, 0.5-Z
SFAC C  H  N  O  Mg
UNIT 144 160 16 64 12
LIST 4 ! automatically inserted. Change 6 to 4 for CHECKCIF!!
L.S. 5
ACTA 56
SHEL 99 0.75
CONF
BOND $H
OMIT 1 1 0
OMIT 0 1 1
OMIT 1 0 2
FMAP -2
PLAN 5
SADI Mg3 O15 Mg3 O15B
SIZE 0.05 0.20 0.34
TEMP -173.5
EADP O15 O15B
EADP N3 N3B
SIMU 0.01 O15B C31B N3B C32B C33B
WGHT    0.045000    5.848300
FVAR       0.27392   0.92262
MG1   5    0.790514    0.970916    0.402439    11.00000    0.00784    0.01056 =
         0.01165    0.00024    0.00367   -0.00010
MG2   5    0.749425    0.910164    0.253967    11.00000    0.00608    0.00822 =
         0.01034    0.00068    0.00242   -0.00001
MG3   5    0.712127    0.830637    0.107013    11.00000    0.00898    0.00921 =
         0.01171    0.00063    0.00301    0.00017
O1    4    0.690469    0.870522    0.389304    11.00000    0.01042    0.01872 =
         0.01677    0.00103    0.00321   -0.00347
O2    4    0.662182    0.861520    0.294402    11.00000    0.00944    0.01965 =
         0.01627   -0.00058    0.00677   -0.00376
O3    4    0.321667    0.549164    0.293989    11.00000    0.01066    0.01421 =
         0.01594   -0.00164    0.00065   -0.00411
O4    4    0.351900    0.502793    0.387006    11.00000    0.01246    0.01673 =
         0.01592   -0.00140    0.00560   -0.00660
O5    4    0.856668    0.802038    0.393198    11.00000    0.01315    0.01471 =
         0.01420   -0.00030    0.00454    0.00528
O6    4    0.820288    0.768479    0.299948    11.00000    0.01086    0.01322 =
         0.01459    0.00178   -0.00023    0.00349
O7    4    1.162469    0.462801    0.284972    11.00000    0.01100    0.01756 =
         0.01354   -0.00012    0.00667    0.00251
O8    4    1.187364    0.431696    0.379151    11.00000    0.00969    0.01659 =
         0.01404   -0.00073    0.00278    0.00262
O9    4    0.738193    1.178598    0.379163    11.00000    0.01677    0.01270 =
         0.01424   -0.00006    0.00698    0.00110
O10   4    0.787599    1.053757    0.318367    11.00000    0.01108    0.00783 =
         0.01217   -0.00093    0.00172    0.00000
O11   4    0.764865    1.628604    0.133976    11.00000    0.01593    0.01171 =
         0.01472    0.00179    0.00754    0.00141
O12   4    0.713958    1.758944    0.192312    11.00000    0.01011    0.01013 =
         0.01191    0.00022    0.00302    0.00082
O13   4    0.787916    0.982615    0.486543    11.00000    0.01585    0.02501 =
         0.01239    0.00139    0.00494    0.00174
O14   4    0.890764    1.085570    0.424749    11.00000    0.01208    0.02261 =
         0.01663   -0.00330    0.00463   -0.00604
O16   4    0.713332    0.829135    0.023530    11.00000    0.01896    0.01884 =
         0.01092   -0.00027    0.00495   -0.00286
N1    3    0.733493    1.114699    0.546014    11.00000    0.02284    0.01609 =
         0.01937   -0.00017    0.00783    0.00021
N2    3    1.011173    1.127898    0.416368    11.00000    0.01111    0.02884 =
         0.02174   -0.00187    0.00421   -0.00662
N4    3    0.756950    0.981182   -0.034538    11.00000    0.02217    0.01771 =
         0.02270    0.00236    0.00817    0.00226
C1    1    0.648337    0.841056    0.342626    11.00000    0.00937    0.01130 =
         0.01854    0.00019    0.00456    0.00070
C2    1    0.573563    0.773523    0.345375    11.00000    0.01130    0.01559 =
         0.01697    0.00046    0.00474   -0.00319
C3    1    0.558195    0.713694    0.394544    11.00000    0.01190    0.02115 =
         0.01401    0.00034    0.00134   -0.00435
AFIX  43
H3    2    0.594355    0.718654    0.428587    11.00000   -1.20000
AFIX   0
C4    1    0.489648    0.646080    0.394188    11.00000    0.01299    0.02010 =
         0.01263    0.00208    0.00300   -0.00702
AFIX  43
H4    2    0.479671    0.604227    0.427850    11.00000   -1.20000
AFIX   0
C5    1    0.435770    0.639987    0.344354    11.00000    0.00932    0.01547 =
         0.01685   -0.00100    0.00526   -0.00250
C6    1    0.450140    0.704539    0.296003    11.00000    0.01441    0.04792 =
         0.01765    0.00767   -0.00131   -0.01325
AFIX  43
H6    2    0.413027    0.704092    0.262429    11.00000   -1.20000
AFIX   0
C7    1    0.518817    0.770232    0.296319    11.00000    0.01748    0.05054 =
         0.01650    0.01031    0.00422   -0.01577
AFIX  43
H7    2    0.528417    0.813208    0.262758    11.00000   -1.20000
AFIX   0
C8    1    0.363533    0.558194    0.341627    11.00000    0.00895    0.00933 =
         0.01762   -0.00255    0.00514   -0.00005
C9    1    0.865234    0.754351    0.345538    11.00000    0.00799    0.01211 =
         0.01415    0.00056    0.00407    0.00020
C10   1    0.937270    0.675789    0.343332    11.00000    0.00766    0.01345 =
         0.01392   -0.00157    0.00326    0.00154
C11   1    0.986978    0.637862    0.392835    11.00000    0.01114    0.02027 =
         0.01204   -0.00227    0.00511    0.00211
AFIX  43
H11   2    0.974904    0.658405    0.428705    11.00000   -1.20000
AFIX   0
C12   1    1.053935    0.570246    0.389667    11.00000    0.01108    0.01935 =
         0.01349   -0.00042    0.00132    0.00337
AFIX  43
H12   2    1.086895    0.543001    0.423420    11.00000   -1.20000
AFIX   0
C13   1    1.073112    0.542077    0.337273    11.00000    0.00873    0.01571 =
         0.01259   -0.00092    0.00537    0.00264
C14   1    1.023148    0.578397    0.288249    11.00000    0.01547    0.03228 =
         0.01226   -0.00047    0.00548    0.00779
AFIX  43
H14   2    1.035197    0.557893    0.252367    11.00000   -1.20000
AFIX   0
C15   1    0.955632    0.644525    0.291259    11.00000    0.01497    0.02842 =
         0.01110    0.00057    0.00140    0.00886
AFIX  43
H15   2    0.921873    0.668439    0.257439    11.00000   -1.20000
AFIX   0
C16   1    1.146978    0.472637    0.333308    11.00000    0.00950    0.00841 =
         0.01587   -0.00184    0.00477   -0.00023
C17   1    0.758856    1.169070    0.332303    11.00000    0.00929    0.00929 =
         0.01364    0.00047    0.00151   -0.00220
C18   1    0.754276    1.291930    0.292894    11.00000    0.01333    0.00836 =
         0.01404   -0.00076    0.00047   -0.00053
C19   1    0.705989    1.404099    0.297347    11.00000    0.01439    0.01278 =
         0.01771    0.00232    0.00725    0.00155
AFIX  43
H19   2    0.674944    1.401742    0.325011    11.00000   -1.20000
AFIX   0
C20   1    0.703312    1.519118    0.261363    11.00000    0.01626    0.00795 =
         0.01871   -0.00133    0.00550    0.00178
AFIX  43
H20   2    0.670060    1.594883    0.264105    11.00000   -1.20000
AFIX   0
C21   1    0.749445    1.523020    0.221321    11.00000    0.01127    0.00964 =
         0.01465    0.00113    0.00196   -0.00219
C22   1    0.798092    1.411508    0.217063    11.00000    0.01692    0.01103 =
         0.01624    0.00053    0.00671    0.00044
AFIX  43
H22   2    0.829626    1.414406    0.189739    11.00000   -1.20000
AFIX   0
C23   1    0.800320    1.296194    0.252875    11.00000    0.01635    0.01009 =
         0.01865    0.00105    0.00643    0.00264
AFIX  43
H23   2    0.833372    1.220196    0.249982    11.00000   -1.20000
AFIX   0
C24   1    0.744263    1.642931    0.180520    11.00000    0.01061    0.01002 =
         0.01302    0.00035    0.00220   -0.00075
C25   1    0.735328    1.007307    0.511639    11.00000    0.01545    0.01538 =
         0.01390    0.00178    0.00309   -0.00032
AFIX  43
H25   2    0.693807    0.944701    0.505637    11.00000   -1.20000
AFIX   0
C26   1    0.796591    1.212055    0.559275    11.00000    0.03734    0.02219 =
         0.03224   -0.00433    0.00089   -0.00856
AFIX 137
H26A  2    0.777707    1.307731    0.562478    11.00000   -1.50000
H26B  2    0.825990    1.208993    0.529060    11.00000   -1.50000
H26C  2    0.828410    1.184760    0.595183    11.00000   -1.50000
AFIX   0
C27   1    0.671892    1.133965    0.576552    11.00000    0.03292    0.02533 =
         0.02232   -0.00151    0.01299    0.01011
AFIX 137
H27A  2    0.691709    1.134967    0.617339    11.00000   -1.50000
H27B  2    0.636054    1.056454    0.567509    11.00000   -1.50000
H27C  2    0.646584    1.223402    0.565297    11.00000   -1.50000
AFIX   0
C28   1    0.942779    1.078549    0.397923    11.00000    0.01405    0.01894 =
         0.01903   -0.00114    0.00319   -0.00288
AFIX  43
H28   2    0.932827    1.034879    0.361779    11.00000   -1.20000
AFIX   0
C29   1    1.030211    1.193781    0.471415    11.00000    0.02614    0.05878 =
         0.03013   -0.01256    0.00306   -0.01995
AFIX 137
H29A  2    1.073678    1.146046    0.493856    11.00000   -1.50000
H29B  2    0.987513    1.186840    0.490849    11.00000   -1.50000
H29C  2    1.042332    1.293068    0.466815    11.00000   -1.50000
AFIX   0
C30   1    1.070105    1.119316    0.383162    11.00000    0.01958    0.04470 =
         0.03763   -0.00131    0.01669   -0.00801
AFIX 137
H30A  2    1.114152    1.073026    0.405479    11.00000   -1.50000
H30B  2    1.083711    1.214329    0.372904    11.00000   -1.50000
H30C  2    1.052196    1.064806    0.348708    11.00000   -1.50000
AFIX   0
PART 1
O15   4    0.609975    0.717755    0.086207    21.00000    0.01226    0.01833 =
         0.01932   -0.00255    0.00538   -0.00391
C31   1    0.563133    0.725355    0.117377    21.00000    0.01443    0.02184 =
         0.02525   -0.00141    0.00364   -0.00651
AFIX  43
H31   2    0.577664    0.773561    0.152297    21.00000   -1.20000
AFIX   0
N3    3    0.495064    0.672609    0.106420    21.00000    0.01218    0.02604 =
         0.02926   -0.00713    0.00564   -0.00415
C32   1    0.445181    0.678571    0.147642    21.00000    0.01968    0.03944 =
         0.04302   -0.00388    0.01281   -0.00972
AFIX 137
H32A  2    0.394212    0.701416    0.128170    21.00000   -1.50000
H32B  2    0.462896    0.751178    0.175912    21.00000   -1.50000
H32C  2    0.445058    0.587108    0.166424    21.00000   -1.50000
AFIX   0
C33   1    0.468296    0.597528    0.054199    21.00000    0.03015    0.07889 =
         0.04624   -0.03041    0.00676   -0.02511
AFIX 137
H33A  2    0.417816    0.630409    0.037560    21.00000   -1.50000
H33B  2    0.466794    0.496485    0.062018    21.00000   -1.50000
H33C  2    0.502158    0.614860    0.027667    21.00000   -1.50000
AFIX   0
PART 2
SAME O15 > C33
O15B  4    0.620829    0.692902    0.077411   -21.00000    0.01226    0.01833 =
         0.01932   -0.00255    0.00538   -0.00391
C31B  1    0.551836    0.710887    0.073215   -21.00000    0.01497    0.02408 =
         0.02593   -0.00603    0.00538   -0.00709
AFIX  43
H31B  2    0.529108    0.781896    0.047902   -21.00000   -1.20000
AFIX   0
N3B   3    0.507901    0.639774    0.100902   -21.00000    0.01218    0.02604 =
         0.02926   -0.00713    0.00564   -0.00415
C32B  1    0.539076    0.552330    0.150240   -21.00000    0.02097    0.03712 =
         0.04864   -0.00567    0.01855    0.00813
AFIX  33
H32D  2    0.500618    0.536784    0.173219   -21.00000   -1.50000
H32E  2    0.582160    0.600425    0.173016   -21.00000   -1.50000
H32F  2    0.555196    0.461589    0.137319   -21.00000   -1.50000
AFIX   0
C33B  1    0.428467    0.668024    0.095341   -21.00000    0.01519    0.05182 =
         0.05658    0.01279    0.01136   -0.00383
AFIX  33
H33D  2    0.410581    0.630427    0.128332   -21.00000   -1.50000
H33E  2    0.401200    0.622936    0.060935   -21.00000   -1.50000
H33F  2    0.419876    0.769824    0.092993   -21.00000   -1.50000
AFIX   0
PART 0
C34   1    0.762404    0.868177   -0.002737    11.00000    0.02012    0.01728 =
         0.01885   -0.00098    0.00447    0.00152
AFIX  43
H34   2    0.806561    0.812843    0.000394    11.00000   -1.20000
AFIX   0
C35   1    0.689177    1.067617   -0.041801    11.00000    0.02592    0.02581 =
         0.03720    0.01017    0.01051    0.00530
AFIX 137
H35A  2    0.702280    1.166190   -0.046899    11.00000   -1.50000
H35B  2    0.666237    1.059072   -0.008204    11.00000   -1.50000
H35C  2    0.653603    1.035505   -0.075168    11.00000   -1.50000
AFIX   0
C36   1    0.816549    1.020943   -0.065102    11.00000    0.02901    0.02713 =
         0.02954    0.00795    0.01380    0.00355
AFIX 137
H36A  2    0.832691    1.117561   -0.055130    11.00000   -1.50000
H36B  2    0.797541    1.014891   -0.105927    11.00000   -1.50000
H36C  2    0.859211    0.956924   -0.054656    11.00000   -1.50000
Q1    1   0.7352  1.2089  0.2300  11.00000  0.05    0.46
Q2    1   0.7326  1.3519  0.5380  11.00000  0.05    0.43
Q3    1   1.2402  0.4234  0.3678  11.00000  0.05    0.41
Q4    1   0.7488  1.5767  0.2007  11.00000  0.05    0.41
Q5    1   0.7728  1.0600  0.3780  11.00000  0.05    0.41
HKLF 4
END
;
data_global
_journal_date_recd_electronic     2012-08-16
_journal_date_accepted     2012-09-11
_journal_name_full     'Acta Crystallographica, Section E'
_journal_year     2012
_journal_volume     68
_journal_issue     10
_journal_page_first     m1291
_journal_page_last     m1292
_journal_paper_category     QM
_journal_paper_doi     10.1107/S1600536812038949
_journal_coeditor_code     TK5144
_publ_contact_author_name     'Sherri R. Lovelace-Cameron'
_publ_contact_author_address
;
Department of Chemistry,
Youngstown State University,
One University, Plaza,
Youngstown, OH 44555, USA
;
_publ_contact_author_email     'srlovelacecameron@ysu.edu'
_publ_contact_author_fax     '330-941-1579'
_publ_contact_author_phone     '330-941-1997'
_publ_section_title
;
Poly[tetrakis(dimethylformamide)tris(\m~4~-terephthalato)trimagnesium]
;
loop_
    _publ_author_name
    _publ_author_footnote
    _publ_author_address
    'Koteswara Rao, Vandavasi' .
;
Department of Chemistry, Youngstown State University, One University
Plaza, Youngstown, OH 44555, USA
;
    'Zeller, Matthias' .
;
Department of Chemistry, Youngstown State University, One University
Plaza, Youngstown, OH 44555, USA
;
    'Lovelace-Cameron, Sherri R.' .
;
Department of Chemistry, Youngstown State University, One University
Plaza, Youngstown, OH 44555, USA
;
