# Supplementary material for: Poly[tetra­kis­(dimethyl­formamide)tris(μ4-terephthalato)trimagnesium]
Source: Acta Crystallogr Sect E Struct Rep Online. 2012 Sep 22;68(Pt 10):m1291–2. doi: 10.1107/S1600536812038949 (PMC3470164; doi:10.1107/S1600536812038949)
Supplement: Supplementary file 2 [file e-68-m1291-Isup2.hkl]

# 
# h,k,l, Fc-squared, Fo-squared, sigma(Fo-squared) and status flag 
# 
data_I
_shelx_title ' 11vkr021_0m in P2(1)/c' 
_shelx_refln_list_code          4 
_shelx_F_calc_maximum      360.04 
_exptl_crystal_F_000      1792.00 
_reflns_d_resolution_high  0.7500 
 
loop_ 
 _symmetry_equiv_pos_as_xyz 
 'x, y, z' 
 '-x, y+1/2, -z+1/2' 
 '-x, -y, -z' 
 'x, -y-1/2, z-1/2' 
 
_cell_length_a    18.1585 
_cell_length_b     9.5046 
_cell_length_c    24.0661 
_cell_angle_alpha  90.000 
_cell_angle_beta  100.825 
_cell_angle_gamma  90.000 
 
_shelx_F_squared_multiplier     1.000 
 
loop_ 
 _refln_index_h 
 _refln_index_k 
 _refln_index_l 
 _refln_F_squared_calc 
 _refln_F_squared_meas 
 _refln_F_squared_sigma 
 _refln_observed_status 
   1   0   0        3.65       -6.94      6.94 o 
   2   0   0   129629.88   133275.36   1522.94 o 
   3   0   0        3.80        8.01     13.71 o 
   4   0   0   103060.34   112462.93   1279.84 o 
   5   0   0        0.37      -17.09     17.09 o 
   6   0   0       48.25      145.87     32.80 o 
   7   0   0      206.14      149.01     34.66 o 
   8   0   0     4332.15     4390.21    129.21 o 
   9   0   0        0.82       -1.89     26.24 o 
  10   0   0     1859.20     2029.87    100.92 o 
  11   0   0        7.23      -21.97     21.97 o 
  12   0   0       71.89      107.05     39.28 o 
  13   0   0      638.59      764.92     77.53 o 
  14   0   0     2062.84     2372.65    126.39 o 
  15   0   0       32.16       78.58     39.35 o 
  16   0   0     2828.12     2911.04    149.24 o 
  17   0   0      201.10      117.35     48.18 o 
  18   0   0      173.17      187.84     55.76 o 
  19   0   0      334.07      440.75     80.19 o 
  20   0   0     3483.98     3428.41    178.91 o 
  21   0   0        7.18       -0.18     28.59 o 
  22   0   0     4100.80     3802.39    198.06 o 
  23   0   0       65.92      132.34     48.75 o 
   2   1   0        9.48        2.71      8.58 o 
   3   1   0     1912.85     1432.86     24.00 o 
   4   1   0     6017.86     5504.46     78.28 o 
   5   1   0       57.83      141.15     16.81 o 
   6   1   0      512.89      502.46     46.29 o 
   7   1   0      176.11      259.12     25.30 o 
   8   1   0    16183.81    16338.31    171.81 o 
   9   1   0      175.39      158.37     28.38 o 
  10   1   0       99.67      113.69     17.62 o 
  11   1   0        7.59       22.03      8.86 o 
  12   1   0      139.51      105.13     28.12 o 
  13   1   0      484.04      558.77     53.19 o 
  14   1   0      531.40      609.34     56.85 o 
  15   1   0     1653.21     1575.79     77.37 o 
  16   1   0      441.24      425.59     53.61 o 
  17   1   0       35.73       69.79     28.39 o 
  18   1   0     2764.04     2479.57    103.10 o 
  19   1   0      103.33      135.20     33.55 o 
  20   1   0     2313.35     2091.98     99.76 o 
  21   1   0       40.93       83.91     29.41 o 
  22   1   0      366.20      355.65     52.89 o 
  23   1   0       49.07      111.94     32.73 o 
   0   2   0       75.87       47.48     32.98 o 
   1   2   0    21364.72    18677.07    141.25 o 
   2   2   0    30924.57    28220.08    193.29 o 
   3   2   0     1104.49      850.00     33.63 o 
   4   2   0       68.63      136.95     29.82 o 
   5   2   0      867.68      810.60     71.77 o 
   6   2   0     1518.28     1574.04     68.20 o 
   7   2   0    25399.42    25695.38    370.57 o 
   8   2   0      113.23      148.18     19.25 o 
   9   2   0     3435.74     3398.25    103.23 o 
  10   2   0        0.02       26.65     20.04 o 
  11   2   0      536.58      637.39     90.14 o 
  12   2   0      137.42      176.90     22.72 o 
  13   2   0      237.55      219.43     24.25 o 
  14   2   0      181.89      198.89     37.25 o 
  15   2   0      454.94      524.89     57.69 o 
  16   2   0      158.71      235.03     40.35 o 
  17   2   0       33.71       91.41     30.23 o 
  18   2   0      619.18      631.13     65.87 o 
  19   2   0     5316.35     5092.02    178.24 o 
  20   2   0      245.32      215.72     42.19 o 
  21   2   0     2709.09     2663.08    143.16 o 
  22   2   0      153.25      164.05     48.53 o 
  23   2   0        0.09       73.69     28.17 o 
   1   3   0     1449.89     1645.29     47.04 o 
   2   3   0     3181.41     2745.92     58.50 o 
   3   3   0    33663.27    37055.38    261.63 o 
   4   3   0     3483.15     3024.24     60.79 o 
   5   3   0      684.87      814.77     35.45 o 
   6   3   0     6179.28     6095.82    252.87 o 
   7   3   0     4421.48     4762.37     63.20 o 
   8   3   0     1776.89     1659.77     37.49 o 
   9   3   0     2628.18     2866.71     66.91 o 
  10   3   0      444.42      489.47     32.28 o 
  11   3   0     3871.69     3908.01     82.10 o 
  12   3   0       51.75      168.64     32.86 o 
  13   3   0     3188.08     3389.53     80.17 o 
  14   3   0      465.73      488.73     41.73 o 
  15   3   0      472.36      550.11     59.37 o 
  16   3   0      240.72      256.39     44.23 o 
  17   3   0      377.47      410.40     54.91 o 
  18   3   0      179.81      222.04     40.81 o 
  19   3   0     2464.80     2467.51    106.94 o 
  20   3   0      166.23      287.30     58.54 o 
  21   3   0      706.47      678.87    133.92 o 
  22   3   0        0.44       56.23     28.11 o 
  23   3   0      603.78      635.03     75.01 o 
   0   4   0      178.94       99.03     47.65 o 
   1   4   0      307.21      368.20     33.94 o 
   2   4   0     2691.30     2721.27     63.91 o 
   3   4   0    21065.68    20516.64    348.04 o 
   4   4   0     9583.48     8878.18    116.44 o 
   5   4   0    11499.53    11533.67    166.86 o 
   6   4   0      226.21      184.62     27.08 o 
   7   4   0       64.84      101.62     27.46 o 
   8   4   0     1828.49     1772.90     43.83 o 
   9   4   0       99.64       72.68     18.59 o 
  10   4   0      300.10      385.08     30.43 o 
  11   4   0      276.99      314.14     31.92 o 
  12   4   0     2454.48     2487.16     70.41 o 
  13   4   0       16.18       39.32     14.82 o 
  14   4   0     1478.10     1554.59     58.97 o 
  15   4   0      186.80      128.99     35.68 o 
  16   4   0      786.63      807.88     65.77 o 
  17   4   0      949.87      939.16     82.38 o 
  18   4   0       78.00       72.88     35.04 o 
  19   4   0      101.89      117.49     33.30 o 
  20   4   0       70.81       59.46     25.99 o 
  21   4   0       60.35       72.34     28.78 o 
  22   4   0        0.03       22.12     26.80 o 
   1   5   0      216.54      199.80     41.67 o 
   2   5   0      816.10      898.10     50.56 o 
   3   5   0      267.10      355.95     36.44 o 
   4   5   0    36927.25    37222.05    370.82 o 
   5   5   0       14.53       17.45     19.54 o 
   6   5   0     2502.47     3028.46     72.81 o 
   7   5   0     1006.05     1020.09     43.40 o 
   8   5   0      533.70      595.87     35.33 o 
   9   5   0       71.77       55.14     13.52 o 
  10   5   0      354.24      596.79     69.96 o 
  11   5   0      228.31      257.28     30.17 o 
  12   5   0      139.58      187.03     24.40 o 
  13   5   0      230.44      228.10     28.51 o 
  14   5   0       73.79       62.39     19.03 o 
  15   5   0      135.13      174.08     47.02 o 
  16   5   0      146.74      189.32     50.35 o 
  17   5   0      108.01      165.53     38.72 o 
  18   5   0     1424.17     1450.22     86.14 o 
  19   5   0        9.61        9.11     25.40 o 
  20   5   0      886.77     1050.67     94.20 o 
  21   5   0       22.81       50.98     27.29 o 
   0   6   0     2036.90     1929.03    124.55 o 
   1   6   0     1093.82     1264.95     84.97 o 
   2   6   0     1964.05     1892.59    141.93 o 
   3   6   0     1271.62     1835.47    154.42 o 
   4   6   0     2509.01     2519.16     73.55 o 
   5   6   0      559.86      672.64     48.45 o 
   6   6   0       76.82       99.96     22.85 o 
   7   6   0       27.60       89.18     19.15 o 
   8   6   0      510.34      550.45     36.35 o 
   9   6   0       76.36       66.62     18.06 o 
  10   6   0      211.20      187.39     38.25 o 
  11   6   0        0.36       61.33     24.26 o 
  12   6   0        3.83       20.46     12.16 o 
  13   6   0       12.84       52.49     15.67 o 
  14   6   0     2808.65     2776.27     85.46 o 
  15   6   0       62.44       54.24     17.82 o 
  16   6   0      969.06     1065.49     76.43 o 
  17   6   0       19.12       21.73     29.32 o 
  18   6   0      294.06      312.87     51.62 o 
  19   6   0      338.63      340.87     54.26 o 
  20   6   0      386.29      351.44     57.08 o 
   1   7   0      150.58      204.51     46.62 o 
   2   7   0      813.75      894.10     74.27 o 
   3   7   0      108.33      165.38     41.28 o 
   4   7   0       63.58       89.82     25.90 o 
   5   7   0      610.27      886.20     77.97 o 
   6   7   0      122.06      126.33     32.40 o 
   7   7   0      384.07      525.23     39.62 o 
   8   7   0     1060.82     1199.96     53.14 o 
   9   7   0      534.12      659.43     86.23 o 
  10   7   0      104.16       98.23     29.44 o 
  11   7   0     2593.34     2524.03     81.59 o 
  12   7   0        0.67        0.91     17.60 o 
  13   7   0     3911.51     3691.97    106.39 o 
  14   7   0        6.16       17.51     15.73 o 
  15   7   0     2273.47     2179.80     79.78 o 
  16   7   0       66.32       24.50     25.29 o 
  17   7   0     2469.19     2590.15    115.70 o 
  18   7   0       99.70      107.31     44.84 o 
  19   7   0      123.49      187.68     54.37 o 
   0   8   0       27.06       99.53     51.22 o 
   1   8   0      344.71      355.75     53.59 o 
   2   8   0      113.71      153.10     43.32 o 
   3   8   0      244.84      261.03     65.25 o 
   4   8   0      127.83      354.18     44.15 o 
   5   8   0       12.41       36.03     25.86 o 
   6   8   0       16.16       85.96     26.06 o 
   7   8   0      145.31      232.53     31.78 o 
   8   8   0      684.07      666.98     48.20 o 
   9   8   0      951.82      900.34     69.47 o 
  10   8   0       95.02       92.11     25.31 o 
  11   8   0       10.78       83.83     20.78 o 
  12   8   0      969.89      933.98     53.05 o 
  13   8   0        5.35        7.11     30.08 o 
  14   8   0        0.58       39.33     25.32 o 
  15   8   0        0.45       30.72     16.71 o 
  16   8   0       31.02       88.28     34.75 o 
  17   8   0      188.48      125.36     37.98 o 
  18   8   0        0.47       52.63     27.43 o 
   1   9   0     6640.34     6452.66    178.66 o 
   2   9   0      682.76      915.04     75.76 o 
   3   9   0     1213.47     1277.60     81.27 o 
   4   9   0       22.69      183.26     35.62 o 
   5   9   0      482.34      593.00    124.23 o 
   6   9   0      477.82      555.53     49.86 o 
   7   9   0      227.71      238.42     35.16 o 
   8   9   0      148.64      199.66     26.20 o 
   9   9   0        1.52       36.04     42.06 o 
  10   9   0      637.22      646.11     56.06 o 
  11   9   0     1118.77     1046.85     75.22 o 
  12   9   0       67.23       62.83     20.13 o 
  13   9   0      399.53      298.72     36.73 o 
  14   9   0       24.90       57.94     36.17 o 
  15   9   0      199.08      262.45     42.83 o 
  16   9   0       30.20       64.92     27.34 o 
   0  10   0      248.35      436.09     80.71 o 
   1  10   0        6.07      134.00     34.15 o 
   2  10   0      104.41      192.87     37.66 o 
   3  10   0      322.50      419.07     54.98 o 
   4  10   0       97.11      269.75     42.14 o 
   5  10   0      161.68      204.45     36.53 o 
   6  10   0     1207.60     1374.27     77.04 o 
   7  10   0       43.11       82.79     21.99 o 
   8  10   0      479.52      500.69     63.06 o 
   9  10   0        1.80       40.31     39.64 o 
  10  10   0      202.28      342.32     50.56 o 
  11  10   0      205.00      238.66     36.21 o 
  12  10   0        0.73       44.60     41.31 o 
  13  10   0       55.23       55.50     70.29 o 
  14  10   0      472.33      369.02    129.41 o 
   1  11   0       66.61      130.07     43.59 o 
   2  11   0      134.84      293.89     77.39 o 
   3  11   0      174.88      363.34     49.06 o 
   4  11   0      258.81      320.71     64.82 o 
   5  11   0       76.02      275.54     38.78 o 
   6  11   0      567.92      491.89     55.17 o 
   8  11   0      321.17      319.01     60.26 o 
   9  11   0      149.55      298.21     50.77 o 
  10  11   0     1274.66     1230.07     80.82 o 
  11  11   0       15.82       27.31     56.06 o 
   0  12   0       11.35      143.75     43.95 o 
   1  12   0        2.14      145.63     68.13 o 
   2  12   0      112.51      233.73    103.65 o 
   3  12   0      412.09      427.29     51.38 o 
   4  12   0      194.85      245.67     62.00 o 
   5  12   0     1612.51     1384.14    119.61 o 
   6  12   0      174.99      197.49     54.54 o 
   7  12   0      219.49      135.90     40.55 o 
 -23   1   1      351.38      447.56     59.54 o 
 -22   1   1      721.48      664.50     73.24 o 
 -21   1   1      661.27      661.00     70.67 o 
 -20   1   1      329.08      391.86     53.43 o 
 -19   1   1     2851.71     2722.99    109.79 o 
 -18   1   1       51.33       64.88     29.99 o 
 -17   1   1     3126.57     2999.42    123.23 o 
 -16   1   1      113.87      118.46     32.88 o 
 -15   1   1     4348.90     4256.02    122.13 o 
 -14   1   1       37.39       61.37     26.58 o 
 -13   1   1      252.70      349.55     39.27 o 
 -12   1   1      429.18      471.73     29.60 o 
 -11   1   1     3213.80     3572.51    187.23 o 
 -10   1   1     1602.19     1676.92     66.30 o 
  -9   1   1     7982.76     7875.26     97.92 o 
  -8   1   1      165.72      144.51     19.41 o 
  -7   1   1      134.13      269.92     25.33 o 
  -6   1   1     2454.89     2016.67     43.96 o 
  -5   1   1     1392.67     1510.80     40.78 o 
  -4   1   1     1153.10      869.91     34.52 o 
  -3   1   1      132.09      119.76     10.94 o 
  -2   1   1       81.68       97.63     11.20 o 
  -1   1   1    23236.12    22126.09    218.14 o 
   1   1   1    15823.67    14447.00     98.29 o 
   2   1   1      240.41      211.49     13.77 o 
   3   1   1    13580.85    12188.48     90.39 o 
   4   1   1     9340.23     7807.70     79.26 o 
   5   1   1     5170.30     5109.64     66.44 o 
   6   1   1     6331.88     5438.45     72.52 o 
   7   1   1     9196.73     9490.50    128.66 o 
   8   1   1     6309.38     6274.67     83.99 o 
   9   1   1     1233.37     1181.26     58.10 o 
  10   1   1      482.87      457.05     83.97 o 
  11   1   1       56.77      109.88     26.99 o 
  12   1   1      886.07      633.87     55.04 o 
  13   1   1       28.59       71.91     26.54 o 
  14   1   1      181.73      240.99     50.63 o 
  15   1   1      682.71      808.36     69.31 o 
  16   1   1      680.89      852.18     67.09 o 
  17   1   1     1745.79     1567.58     82.65 o 
  18   1   1     1654.81     1645.44     85.77 o 
  19   1   1     2412.55     2210.97    100.20 o 
  20   1   1      262.76      451.45     56.44 o 
  21   1   1     1863.35     1655.49     92.03 o 
  22   1   1        4.95       74.02     59.14 o 
  23   1   1      371.77      366.52     55.76 o 
 -23   2   1        0.96       37.55     26.84 o 
 -22   2   1      112.21      119.51     65.21 o 
 -21   2   1      480.69      678.14     70.78 o 
 -20   2   1      153.88      186.66     37.95 o 
 -19   2   1        5.75       51.31     24.65 o 
 -18   2   1      303.52      382.11     53.15 o 
 -17   2   1      445.62      458.57     56.81 o 
 -16   2   1     1332.18     1526.94     79.24 o 
 -15   2   1       99.01       79.36     28.16 o 
 -14   2   1      700.65      679.75     60.92 o 
 -13   2   1      712.75      832.11     38.11 o 
 -12   2   1     2131.18     2091.08     57.90 o 
 -11   2   1     1457.67     1532.60     88.98 o 
 -10   2   1      278.90      280.09     26.89 o 
  -9   2   1      321.26      338.68     28.36 o 
  -8   2   1       22.36       28.96     24.53 o 
  -7   2   1       12.59       29.12     17.76 o 
  -6   2   1     1659.03     1602.09     38.18 o 
  -5   2   1     1325.62     1260.52     30.70 o 
  -4   2   1     7686.44     7200.90     80.41 o 
  -3   2   1     8010.58     7092.58     79.78 o 
  -2   2   1    47826.68    41521.14    262.45 o 
  -1   2   1       21.99       21.66     18.16 o 
   0   2   1     4676.43     4025.32     54.61 o 
   1   2   1     9770.49     8107.71     81.75 o 
   2   2   1    71491.40    65828.98    777.74 o 
   3   2   1     2692.43     2354.84     48.16 o 
   4   2   1     3569.36     3498.78     93.78 o 
   5   2   1     6068.19     5528.47     95.68 o 
   6   2   1    23072.57    22732.75    257.15 o 
   7   2   1     5719.16     5711.78     84.47 o 
   8   2   1     3506.57     3664.02     69.03 o 
   9   2   1      397.76      395.94     28.49 o 
  10   2   1     6186.50     6392.68     96.87 o 
  11   2   1       38.88       99.55     16.85 o 
  12   2   1     1915.67     1754.99     51.72 o 
  13   2   1      101.79       99.57     30.72 o 
  14   2   1      548.89      633.61     60.10 o 
  15   2   1      308.14      277.92     43.94 o 
  16   2   1      324.49      248.75     57.81 o 
  17   2   1     1688.93     1515.86     81.91 o 
  18   2   1     2522.70     2515.02    105.40 o 
  19   2   1      344.84      430.47     53.69 o 
  20   2   1      823.74      909.63     72.60 o 
  21   2   1      475.34      577.69     67.53 o 
  22   2   1     2433.78     2296.04    110.99 o 
  23   2   1      104.35      158.39     37.83 o 
 -23   3   1       14.93      -17.48     23.51 o 
 -22   3   1      206.19      124.09     65.47 o 
 -21   3   1        7.30       12.24     22.74 o 
 -20   3   1     1501.86     1626.72     89.26 o 
 -19   3   1      293.89      339.40     75.59 o 
 -18   3   1       55.75       79.56     30.79 o 
 -17   3   1        0.05        0.46     20.81 o 
 -16   3   1       36.21       98.46     41.85 o 
 -15   3   1       26.21       40.80     31.36 o 
 -14   3   1     2713.10     2695.99     73.02 o 
 -13   3   1      177.44      240.14     27.61 o 
 -12   3   1    11136.37    10978.41    177.31 o 
 -11   3   1      105.02      130.73     20.90 o 
 -10   3   1     8437.24     8375.05    118.95 o 
  -9   3   1      373.08      387.96     31.46 o 
  -8   3   1     4977.49     5184.06     67.57 o 
  -7   3   1     1137.06     1212.39     34.09 o 
  -6   3   1     7631.19     7801.55    127.32 o 
  -5   3   1      219.07      234.73     24.96 o 
  -4   3   1     5966.76     6328.66     97.30 o 
  -3   3   1      182.23      207.62     49.55 o 
  -2   3   1     8793.29     9184.71    114.89 o 
  -1   3   1      186.43      324.36     28.26 o 
   0   3   1    10346.29    10151.82    141.76 o 
   1   3   1        1.34       11.30     16.38 o 
   2   3   1    16327.18    15763.87    222.54 o 
   3   3   1     3363.87     3409.57     65.00 o 
   4   3   1     6840.27     7369.09     92.59 o 
   5   3   1       19.78       38.71     14.91 o 
   6   3   1    38990.12    42768.56    305.07 o 
   7   3   1        4.02        1.30     25.25 o 
   8   3   1      222.00      317.15     21.11 o 
   9   3   1       43.52       80.28     18.04 o 
  10   3   1     2648.07     2463.02     64.09 o 
  11   3   1       55.50      169.83     31.83 o 
  12   3   1     3064.99     3063.29     74.75 o 
  13   3   1       12.43       86.52     29.04 o 
  14   3   1     2876.17     2624.46     87.69 o 
  15   3   1       18.72       38.89     25.71 o 
  16   3   1     5081.30     4730.12    139.02 o 
  17   3   1       32.25       37.99     27.15 o 
  18   3   1     2899.93     3069.63    118.70 o 
  19   3   1       20.35      108.30     31.19 o 
  20   3   1     2367.23     2157.63    103.49 o 
  21   3   1       30.65       20.39     35.08 o 
  22   3   1      472.48      507.70    103.07 o 
 -22   4   1       21.92       50.46     48.44 o 
 -21   4   1      214.97      254.12     49.62 o 
 -20   4   1      335.09      359.34     53.06 o 
 -19   4   1       72.85       71.44     31.55 o 
 -18   4   1        4.35      -11.67     35.62 o 
 -17   4   1      454.55      567.07    125.66 o 
 -16   4   1      843.68      744.04     69.31 o 
 -15   4   1      598.17      739.58     67.98 o 
 -14   4   1     1178.37     1172.28     51.85 o 
 -13   4   1     2115.84     2231.14     68.94 o 
 -12   4   1      783.05      837.27     43.42 o 
 -11   4   1       31.43       40.41     14.90 o 
 -10   4   1      445.92      383.03     33.99 o 
  -9   4   1     1221.25     1155.01     34.29 o 
  -8   4   1      341.41      354.06     22.60 o 
  -7   4   1       25.88       17.62     14.74 o 
  -6   4   1     1134.31      987.57     43.40 o 
  -5   4   1        0.32       40.77    137.10 o 
  -4   4   1      435.36      581.47     52.04 o 
  -3   4   1       19.51       72.44     31.34 o 
  -2   4   1     2831.18     3295.08     71.04 o 
  -1   4   1     6178.88     5365.05    114.94 o 
   0   4   1       73.15      170.44     36.26 o 
   1   4   1      725.48      623.29     38.24 o 
   2   4   1     1397.86     1182.18     46.15 o 
   3   4   1    23478.19    21808.56    255.45 o 
   4   4   1    11397.97    11878.41    136.54 o 
   5   4   1     9839.41     8782.20    230.44 o 
   6   4   1     2691.75     2502.50     62.57 o 
   7   4   1     2279.53     2415.82     63.85 o 
   8   4   1      674.92      591.58     90.53 o 
   9   4   1     3866.10     3732.97     82.57 o 
  10   4   1     2219.19     2245.04     65.50 o 
  11   4   1     1305.45     1494.62     54.83 o 
  12   4   1     1215.25     1167.08     54.77 o 
  13   4   1     1345.83     1280.73     56.99 o 
  14   4   1      641.34      671.21     82.82 o 
  15   4   1      247.40      232.53     42.70 o 
  16   4   1     1068.97     1031.94     75.44 o 
  17   4   1      939.62      942.42     72.67 o 
  18   4   1      210.66      207.49     47.95 o 
  19   4   1       49.60       73.84     60.78 o 
  20   4   1     1282.30     1243.45     82.15 o 
  21   4   1       80.55       65.72     30.21 o 
  22   4   1       52.45       14.24     28.43 o 
 -21   5   1      736.52      787.14     80.53 o 
 -20   5   1       12.92       24.18     31.81 o 
 -19   5   1      839.61      941.85     85.91 o 
 -18   5   1       35.38       64.25     26.85 o 
 -17   5   1     5862.60     5686.39    162.19 o 
 -16   5   1       27.65       22.26     22.48 o 
 -15   5   1     4913.66     4846.18    119.20 o 
 -14   5   1       89.22      108.27     22.80 o 
 -13   5   1     2253.69     2234.16     72.45 o 
 -12   5   1      144.51      179.19     25.91 o 
 -11   5   1      153.21      175.19     27.92 o 
 -10   5   1       16.20       32.17     16.35 o 
  -9   5   1      128.25      119.43     15.35 o 
  -8   5   1      314.22      434.78     29.25 o 
  -7   5   1      272.55      335.26     31.28 o 
  -6   5   1      443.07      756.21     92.14 o 
  -5   5   1     1062.25      970.61     46.95 o 
  -4   5   1      107.03      203.54     31.53 o 
  -3   5   1     2202.83     2301.06     68.72 o 
  -2   5   1       19.26       30.46     23.83 o 
  -1   5   1      205.86      177.48     41.20 o 
   0   5   1        1.87       26.33     31.19 o 
   1   5   1      373.65      358.03     47.55 o 
   2   5   1        2.85      125.35     28.46 o 
   3   5   1     3168.86     3112.42     76.18 o 
   4   5   1      628.17     1227.81     69.35 o 
   5   5   1    13121.91    13201.92    157.37 o 
   6   5   1     1992.42     2098.86     63.35 o 
   7   5   1     2876.34     2891.06     72.12 o 
   8   5   1       20.69        1.03     14.98 o 
   9   5   1      102.40      106.43     20.93 o 
  10   5   1      812.66      767.28     43.31 o 
  11   5   1     1752.99     1833.98     64.33 o 
  12   5   1       70.29      108.13     22.17 o 
  13   5   1      844.97      874.78     47.55 o 
  14   5   1        4.30       -6.79     18.89 o 
  15   5   1     2823.89     2455.42     78.84 o 
  16   5   1        0.49       30.42     23.55 o 
  17   5   1      470.95      628.98     69.20 o 
  18   5   1      131.54      155.37     46.86 o 
  19   5   1        4.63       57.20     34.95 o 
  20   5   1       18.10       24.35     26.88 o 
  21   5   1       64.67       -5.69     35.61 o 
 -21   6   1     1151.37     1103.87     79.87 o 
 -20   6   1       60.59       66.13     31.43 o 
 -19   6   1       32.29        9.28     22.78 o 
 -18   6   1        8.33       11.66     21.74 o 
 -17   6   1      284.71      338.86     52.80 o 
 -16   6   1      826.99      911.69    100.37 o 
 -15   6   1      111.32      124.61     23.20 o 
 -14   6   1      597.94      697.60     48.27 o 
 -13   6   1        8.85       14.07     13.42 o 
 -12   6   1       61.09       81.91     18.90 o 
 -11   6   1      264.46      278.99     33.30 o 
 -10   6   1       12.16       74.39     18.87 o 
  -9   6   1      683.43      697.18     38.25 o 
  -8   6   1      632.44      743.47     40.25 o 
  -7   6   1      191.79      216.96     27.25 o 
  -6   6   1       48.10      176.18     27.39 o 
  -5   6   1     4567.77     4295.33    131.11 o 
  -4   6   1      909.95      928.11     52.06 o 
  -3   6   1    12559.73    11953.20    160.31 o 
  -2   6   1       15.92       73.62     61.47 o 
  -1   6   1     1387.90     1358.86     77.12 o 
   0   6   1       70.92      141.81     40.61 o 
   1   6   1     5437.62     4982.23    132.41 o 
   2   6   1        6.03       40.11     24.82 o 
   3   6   1     6649.92     6158.25    111.67 o 
   4   6   1       74.03      144.86     28.74 o 
   5   6   1     1767.05     1837.15     64.09 o 
   6   6   1     2166.52     2393.47     72.03 o 
   7   6   1      152.87      200.78     27.64 o 
   8   6   1       89.89      114.83     22.70 o 
   9   6   1      523.87      571.28     51.19 o 
  10   6   1      619.11      718.05     47.35 o 
  11   6   1      263.75      288.76     39.15 o 
  12   6   1        3.23       41.36     20.42 o 
  13   6   1      189.86      181.63     24.53 o 
  14   6   1       93.35      126.99     20.64 o 
  15   6   1       21.08       17.07     15.62 o 
  16   6   1      108.61      167.96     41.79 o 
  17   6   1       14.36       24.19     35.65 o 
  18   6   1      363.66      395.31     58.28 o 
  19   6   1       43.92       26.18     25.43 o 
  20   6   1       56.84       35.72     31.67 o 
 -19   7   1      148.21      153.00     48.21 o 
 -18   7   1       39.28       53.04     31.40 o 
 -17   7   1      990.29      980.81     75.93 o 
 -16   7   1      378.69      412.37     43.00 o 
 -15   7   1     1659.31     1494.97     67.09 o 
 -14   7   1      209.16      178.20     28.37 o 
 -13   7   1      543.51      588.99     44.38 o 
 -12   7   1      222.11      295.41     35.97 o 
 -11   7   1      180.46      208.22     30.24 o 
 -10   7   1        8.82       43.86     31.50 o 
  -9   7   1      205.16      229.96     28.44 o 
  -8   7   1     2473.56     2558.82     76.04 o 
  -7   7   1       18.62      110.10     41.23 o 
  -6   7   1       21.16       45.99     20.09 o 
  -5   7   1     2982.95     2887.01    138.58 o 
  -4   7   1      215.44      242.71     36.86 o 
  -3   7   1     1161.56     1298.57     80.95 o 
  -2   7   1     6079.06     6093.40    156.69 o 
  -1   7   1      949.87      999.72     76.28 o 
   0   7   1       97.01      119.23     43.48 o 
   1   7   1      618.19      797.90     77.06 o 
   2   7   1      353.49      440.63     73.68 o 
   3   7   1      233.16      235.87     36.33 o 
   4   7   1      988.19     1141.66     56.27 o 
   5   7   1     1196.98     1374.87     60.72 o 
   6   7   1      238.48      299.18     34.24 o 
   7   7   1      324.45      376.72     39.05 o 
   8   7   1       54.48       78.43     22.08 o 
   9   7   1     1676.56     1848.89     64.75 o 
  10   7   1      155.61      211.59     65.47 o 
  11   7   1      146.47      187.56     26.29 o 
  12   7   1        5.04       87.14     28.39 o 
  13   7   1     1213.33     1217.30     57.73 o 
  14   7   1       79.17       97.94     21.56 o 
  15   7   1      101.07      110.50     24.60 o 
  16   7   1       20.63       35.01     31.43 o 
  17   7   1      131.49      205.17     39.65 o 
  18   7   1        8.77      -17.53     24.32 o 
  19   7   1      261.53      368.95     56.23 o 
 -18   8   1     3381.78     2792.57    183.81 o 
 -17   8   1        6.11       28.84     34.90 o 
 -16   8   1     3401.54     3291.39    104.54 o 
 -15   8   1        2.76       21.55     24.98 o 
 -14   8   1     2640.74     2510.43     88.24 o 
 -13   8   1      288.87      339.45     39.42 o 
 -12   8   1     2542.30     2601.31     87.61 o 
 -11   8   1       44.87      125.30     39.73 o 
 -10   8   1        0.08       51.62     39.38 o 
  -9   8   1      827.85      741.54     96.59 o 
  -8   8   1     1327.94     1339.66     60.01 o 
  -7   8   1       14.36      119.43     22.61 o 
  -6   8   1        8.73       67.97     32.01 o 
  -5   8   1      215.88      298.13     37.71 o 
  -4   8   1     1666.26     1631.10     84.62 o 
  -3   8   1       29.25      129.63     39.07 o 
  -2   8   1      385.28      482.82     65.03 o 
  -1   8   1        0.90       73.55     36.41 o 
   0   8   1     2980.83     2906.58    116.10 o 
   1   8   1        5.75      121.85     37.09 o 
   2   8   1     4073.33     3998.61    134.04 o 
   3   8   1       58.55      139.85     40.83 o 
   4   8   1     9022.52     8739.38    193.45 o 
   5   8   1        6.79      133.29     31.83 o 
   6   8   1     5685.55     5409.10    162.66 o 
   7   8   1      614.87      745.57     55.94 o 
   8   8   1     7125.29     6869.00    192.66 o 
   9   8   1       77.30      124.63     86.81 o 
  10   8   1      519.18      580.57     62.39 o 
  11   8   1      326.86      344.35     49.63 o 
  12   8   1      477.15      576.91     43.18 o 
  13   8   1        0.08       52.05     15.91 o 
  14   8   1        9.60       25.20     30.89 o 
  15   8   1        0.64      -15.81     15.81 o 
  16   8   1     1580.42     1586.26     74.02 o 
  17   8   1       90.21       46.51     30.17 o 
  18   8   1      352.55      294.30     51.22 o 
 -16   9   1       51.00      126.31     27.97 o 
 -15   9   1       18.58       17.18     33.57 o 
 -14   9   1        8.45       -0.48     22.76 o 
 -13   9   1      352.28      317.38     48.07 o 
 -12   9   1      188.89      204.40     30.20 o 
 -11   9   1       19.05       27.93     20.69 o 
 -10   9   1      595.75      577.79     53.59 o 
  -9   9   1      363.91      368.85     54.52 o 
  -8   9   1      173.93      223.28     29.58 o 
  -7   9   1      603.23      749.50     51.75 o 
  -6   9   1      134.49      203.45     30.91 o 
  -5   9   1      877.49     1092.96    190.50 o 
  -4   9   1        0.52       77.87     26.73 o 
  -3   9   1     1758.06     1919.71     97.87 o 
  -2   9   1       61.85      115.56     36.83 o 
  -1   9   1     2150.44     2411.60    110.13 o 
   0   9   1     2527.96     2666.11    151.06 o 
   1   9   1     3173.38     3529.92    131.31 o 
   2   9   1      756.69      946.21     76.68 o 
   3   9   1       48.38      169.26     37.80 o 
   4   9   1      124.78      221.50     41.69 o 
   5   9   1        6.26       89.68     22.76 o 
   6   9   1       20.55       54.84     21.17 o 
   7   9   1      670.46      896.39     62.03 o 
   8   9   1      889.90      909.01     51.03 o 
   9   9   1     1149.35     1075.03     75.38 o 
  10   9   1      635.24      757.33     62.36 o 
  11   9   1      429.46      424.36     50.88 o 
  12   9   1      289.74      255.72     33.70 o 
  13   9   1       99.65       76.67     46.59 o 
  14   9   1      446.58      382.20     44.48 o 
  15   9   1      357.98      340.48     40.29 o 
  16   9   1       47.39       29.44     28.59 o 
 -14  10   1      123.07      139.97     34.23 o 
 -13  10   1       77.88       70.48     30.03 o 
 -12  10   1       40.38       29.35     26.06 o 
 -11  10   1     1350.91     1312.47    101.71 o 
 -10  10   1       24.20       63.80     21.65 o 
  -9  10   1      870.12      845.98     70.31 o 
  -8  10   1       74.76       70.25     33.37 o 
  -7  10   1      549.36      690.81     84.03 o 
  -6  10   1      363.92      375.60     46.88 o 
  -5  10   1      112.31      140.56     51.46 o 
  -4  10   1       24.22      139.02     29.97 o 
  -3  10   1      141.04      213.62     35.87 o 
  -2  10   1        9.69       92.54     36.55 o 
  -1  10   1      798.92     1064.52     75.76 o 
   0  10   1      142.60      241.91     48.00 o 
   1  10   1     3098.73     3135.03    128.33 o 
   2  10   1      240.74      352.55     48.88 o 
   3  10   1      948.12     1177.66    105.06 o 
   4  10   1      872.57     1054.24     74.69 o 
   5  10   1      787.17      967.97     66.50 o 
   6  10   1      803.09      999.44     69.92 o 
   7  10   1      160.95      209.27     37.39 o 
   8  10   1      234.34      323.20     46.97 o 
   9  10   1     1229.50     1200.75     76.55 o 
  10  10   1      108.49       71.34     27.29 o 
  11  10   1       60.01       68.41     24.13 o 
  12  10   1       22.01       40.32     27.72 o 
  13  10   1      491.66      453.77    143.33 o 
  14  10   1        2.07       44.28     32.37 o 
 -11  11   1      181.78      122.89     35.60 o 
 -10  11   1      179.22      221.73     40.80 o 
  -9  11   1     2208.79     2123.77    153.55 o 
  -8  11   1      808.42      736.43    111.91 o 
  -7  11   1     1868.41     1594.90     83.43 o 
  -6  11   1      116.97      133.27     76.13 o 
  -5  11   1      966.36      910.67     73.00 o 
  -4  11   1      141.60      326.94     43.41 o 
  -3  11   1     1091.75     1188.43     93.17 o 
  -2  11   1      228.38      428.89     56.42 o 
  -1  11   1       18.67      109.47     29.30 o 
   0  11   1       80.83      171.06     32.67 o 
   1  11   1      136.92      229.30     39.21 o 
   2  11   1      582.33      759.37    143.57 o 
   3  11   1        0.05      142.64     36.73 o 
   4  11   1       48.93      203.95     32.98 o 
   5  11   1     1907.60     1764.56     95.44 o 
   6  11   1        7.61      102.78     83.71 o 
   7  11   1     1778.74     1718.32    131.74 o 
   8  11   1      103.65      182.30     40.21 o 
   9  11   1     2579.31     2213.16    154.03 o 
  10  11   1      326.66      239.47     35.88 o 
  11  11   1      285.70      353.77     52.16 o 
  -7  12   1      270.96      199.24     46.44 o 
  -6  12   1      734.43      830.73     59.97 o 
  -5  12   1      667.27      686.77    103.09 o 
  -4  12   1      469.04      528.03     50.29 o 
  -3  12   1        0.43       73.98     34.58 o 
  -2  12   1      468.36      545.04     60.20 o 
  -1  12   1      241.32      198.41     40.78 o 
   0  12   1      287.80      343.82     49.57 o 
   1  12   1        2.06       37.22     23.97 o 
   2  12   1      403.94      434.74     54.05 o 
   3  12   1      279.44      358.30     65.36 o 
   4  12   1       33.66      153.39     55.45 o 
   5  12   1       58.00       36.36     54.00 o 
   6  12   1      356.89      368.63     66.43 o 
   7  12   1       56.79       55.22     31.42 o 
 -24   0   2       70.61      105.92     51.10 o 
 -23   0   2       16.66       62.64     42.00 o 
 -22   0   2       96.25      105.42     43.26 o 
 -21   0   2        2.80       -6.55     25.78 o 
 -20   0   2      214.24      258.74     59.45 o 
 -19   0   2       35.77       66.15     38.96 o 
 -18   0   2        0.48       48.35     41.11 o 
 -17   0   2        7.66       41.46     36.69 o 
 -16   0   2      387.35      383.00     70.92 o 
 -15   0   2      126.96       85.40     41.50 o 
 -14   0   2        2.60       60.87     36.91 o 
 -13   0   2       14.30       60.11     36.77 o 
 -12   0   2     8875.47     8713.44    218.93 o 
 -11   0   2       82.46       81.73     35.16 o 
 -10   0   2    34684.41    38726.13    502.98 o 
  -9   0   2      189.06      246.33     23.72 o 
  -8   0   2      697.72      467.24     27.87 o 
  -7   0   2       36.12       57.15     15.37 o 
  -6   0   2     2349.45     3033.37     58.66 o 
  -5   0   2       20.04       42.60     14.39 o 
  -4   0   2     5411.70     5839.20    106.42 o 
  -3   0   2      254.62      189.60     23.97 o 
  -2   0   2    18211.11    21876.08    899.08 o 
  -1   0   2      357.74      234.63     43.91 o 
   0   0   2     8495.11     8918.86    113.14 o 
   2   0   2     1375.61     1204.81     28.20 o 
   3   0   2      896.71      694.35     26.45 o 
   4   0   2     9621.44     9668.20    155.80 o 
   5   0   2       55.87      106.83     17.41 o 
   6   0   2       53.58       98.36     30.89 o 
   7   0   2      248.13      301.84     52.61 o 
   8   0   2    10840.85    11569.62    222.56 o 
   9   0   2        6.88       60.85     33.31 o 
  10   0   2        2.12       43.45     32.04 o 
  11   0   2      106.03      142.38     42.89 o 
  12   0   2      575.48      597.13     77.56 o 
  13   0   2        0.79       28.76     32.32 o 
  14   0   2     3356.45     3350.43    150.60 o 
  15   0   2      925.92      909.15    103.40 o 
  16   0   2     1511.21     1401.82    109.46 o 
  17   0   2      250.93      219.71     54.78 o 
  18   0   2     4457.93     3808.09    181.76 o 
  19   0   2     1092.48     1247.23    108.61 o 
  20   0   2     3970.05     3314.53    177.94 o 
  21   0   2      293.66      372.91     75.15 o 
  22   0   2     2521.58     2245.27    155.48 o 
  23   0   2        9.17      -30.52     37.64 o 
 -23   1   2      500.32      632.22     72.00 o 
 -22   1   2       80.66      104.18     74.69 o 
 -21   1   2      352.64      405.83     57.01 o 
 -20   1   2        0.63       41.78     34.12 o 
 -19   1   2     1159.86     1103.59     71.31 o 
 -18   1   2     1391.98     1333.58     76.79 o 
 -17   1   2      400.60      484.50     61.83 o 
 -16   1   2       96.48      108.82     31.80 o 
 -15   1   2      159.66      197.97     37.91 o 
 -14   1   2     1535.36     1506.12     72.25 o 
 -13   1   2      679.53      887.04     56.12 o 
 -12   1   2      199.14      215.27     22.98 o 
 -11   1   2     8359.29     7835.17    102.11 o 
 -10   1   2     8029.21     8291.54    102.58 o 
  -9   1   2     7738.91     7103.23    122.03 o 
  -8   1   2     7192.25     7832.69    121.44 o 
  -7   1   2      462.20      354.03     35.27 o 
  -6   1   2     9503.30     8913.22     97.95 o 
  -5   1   2      334.28      284.53     16.29 o 
  -4   1   2     8897.42     8603.65    153.78 o 
  -3   1   2     1107.34      979.18     21.90 o 
  -2   1   2    11109.79    10176.35     78.76 o 
  -1   1   2     1099.37      847.73     56.84 o 
   0   1   2      239.81      163.58     11.85 o 
   1   1   2        3.31       -7.81      7.81 o 
   2   1   2     5786.25     5423.24     86.30 o 
   3   1   2     1160.53      944.42     64.11 o 
   4   1   2    25633.49    24219.62    197.29 o 
   5   1   2     6113.32     5223.65    123.54 o 
   6   1   2    23788.62    23463.20    392.78 o 
   7   1   2     1427.08     1259.25     42.36 o 
   8   1   2     2046.91     2621.93     54.58 o 
   9   1   2     1410.23     1408.81     43.53 o 
  10   1   2        9.53       10.58     16.53 o 
  11   1   2       37.74       54.65     24.21 o 
  12   1   2      148.01      142.39     31.55 o 
  13   1   2     2587.61     2623.82    124.74 o 
  14   1   2     4524.47     4158.29    121.27 o 
  15   1   2     1157.87     1157.02     69.79 o 
  16   1   2     1210.63     1129.65     71.46 o 
  17   1   2      684.31      802.09     71.33 o 
  18   1   2      117.37      145.95     35.87 o 
  19   1   2      584.27      673.18     68.89 o 
  20   1   2      249.28      357.45     49.39 o 
  21   1   2       36.51       90.64     30.45 o 
  22   1   2      539.72      576.76     70.89 o 
  23   1   2      536.62      554.89     70.33 o 
 -23   2   2      519.71      485.18     62.88 o 
 -22   2   2      233.85      311.04     81.12 o 
 -21   2   2      500.14      491.63     60.52 o 
 -20   2   2        5.55       38.81     54.29 o 
 -19   2   2      450.07      439.14     55.20 o 
 -18   2   2       14.58       57.66     25.28 o 
 -17   2   2     1296.80     1292.79    126.37 o 
 -16   2   2      148.68      232.61     40.61 o 
 -15   2   2     1087.01     1103.18     66.43 o 
 -14   2   2      149.71      219.94     26.97 o 
 -13   2   2     5176.35     5607.57     97.28 o 
 -12   2   2      327.30      419.01     45.70 o 
 -11   2   2    20330.85    20594.04    296.43 o 
 -10   2   2      332.72      408.05     50.81 o 
  -9   2   2     4400.65     4392.92     77.68 o 
  -8   2   2     1037.23     1028.18     78.46 o 
  -7   2   2     5410.54     5804.29     95.17 o 
  -6   2   2      108.92      132.40     14.80 o 
  -5   2   2     6499.82     6262.98     64.77 o 
  -4   2   2      459.16      451.50     26.60 o 
  -3   2   2    36994.59    34692.47    231.53 o 
  -2   2   2     2686.33     2400.53     48.76 o 
  -1   2   2     3511.48     3326.29     54.39 o 
   0   2   2     1580.64     1296.23     33.66 o 
   1   2   2       68.95      -52.04     52.04 o 
   2   2   2       63.81      121.58     22.47 o 
   3   2   2      318.59      428.53     67.64 o 
   4   2   2     2113.78     1848.18     41.07 o 
   5   2   2     3303.97     2975.73     50.01 o 
   6   2   2     2516.66     2339.14     38.99 o 
   7   2   2      498.37      598.35     81.73 o 
   8   2   2       11.28       23.54     13.92 o 
   9   2   2    13790.11    13863.27    156.14 o 
  10   2   2      108.34      146.05     20.43 o 
  11   2   2     8720.00     8330.95    116.41 o 
  12   2   2       65.00       57.69     10.96 o 
  13   2   2       30.27       37.37     24.44 o 
  14   2   2       76.63       39.13     26.01 o 
  15   2   2        7.41        4.48     22.36 o 
  16   2   2        0.04       31.29     25.54 o 
  17   2   2     4424.20     4194.91    177.44 o 
  18   2   2      275.46      356.54     52.20 o 
  19   2   2      124.96      159.55     34.22 o 
  20   2   2      107.10       73.50     26.27 o 
  21   2   2       58.41       58.39     25.64 o 
  22   2   2      289.49      383.88     54.54 o 
  23   2   2     1848.35     1731.02    100.54 o 
 -23   3   2       46.28       35.15     30.44 o 
 -22   3   2      161.36      225.96     43.28 o 
 -21   3   2      127.00      151.92     36.28 o 
 -20   3   2       54.60       63.83     33.18 o 
 -19   3   2      494.34      466.83     57.39 o 
 -18   3   2        6.09       55.65     24.68 o 
 -17   3   2     1270.26     1024.78     67.33 o 
 -16   3   2       92.93       57.30     28.38 o 
 -15   3   2     3257.74     2981.98    105.76 o 
 -14   3   2        0.40       27.12     28.07 o 
 -13   3   2     1881.05     2049.73     63.21 o 
 -12   3   2       34.82      170.80     24.75 o 
 -11   3   2     6033.22     5946.03    101.85 o 
 -10   3   2       51.34       61.89     18.19 o 
  -9   3   2     3823.73     3902.98     77.59 o 
  -8   3   2      599.98      583.99     27.16 o 
  -7   3   2     6559.25     7299.68     81.02 o 
  -6   3   2     3232.88     3043.95     51.49 o 
  -5   3   2       29.88       39.68     17.86 o 
  -4   3   2     2610.41     2462.07     56.76 o 
  -3   3   2    28548.61    31195.46    519.69 o 
  -2   3   2      601.38      685.85     44.05 o 
  -1   3   2     3724.18     4233.36     71.90 o 
   0   3   2     1188.60     1196.67     83.42 o 
   1   3   2     9171.28     8107.55    219.31 o 
   2   3   2      334.77      282.72     26.00 o 
   3   3   2    17420.04    18345.12    185.59 o 
   4   3   2       51.26      112.05     30.22 o 
   5   3   2     2018.78     2166.29     50.99 o 
   6   3   2      790.27      748.99     50.54 o 
   7   3   2     1803.27     1971.31     41.94 o 
   8   3   2       53.80      142.28     33.05 o 
   9   3   2     6236.44     6424.00    103.44 o 
  10   3   2      598.81      743.77     38.06 o 
  11   3   2     4301.39     4212.08     86.64 o 
  12   3   2       39.22      106.96     29.52 o 
  13   3   2     2284.19     2140.68     63.66 o 
  14   3   2      144.38      274.63     44.25 o 
  15   3   2     2646.37     2542.98    101.41 o 
  16   3   2      131.06      185.45     39.71 o 
  17   3   2      569.59      659.20     68.01 o 
  18   3   2      325.44      497.98     58.73 o 
  19   3   2     1107.98      950.43     75.41 o 
  20   3   2        5.95       59.85     25.01 o 
  21   3   2     1623.76     1532.13    109.98 o 
  22   3   2       34.78       65.32     57.35 o 
 -22   4   2      101.58       47.91     29.07 o 
 -21   4   2      547.24      524.69    101.60 o 
 -20   4   2       17.01       14.40     44.45 o 
 -19   4   2      714.10      749.82     73.78 o 
 -18   4   2      471.49      495.85     58.91 o 
 -17   4   2       40.72       56.52     54.95 o 
 -16   4   2       84.61      128.26     50.07 o 
 -15   4   2      858.23     1073.22    122.62 o 
 -14   4   2      578.34      583.19     50.07 o 
 -13   4   2     1165.22     1285.31     68.51 o 
 -12   4   2       17.23       40.50     17.39 o 
 -11   4   2        3.88        6.99     19.56 o 
 -10   4   2      415.29      326.01     34.45 o 
  -9   4   2      487.12      582.96     26.58 o 
  -8   4   2       42.12       74.74     18.27 o 
  -7   4   2     6264.29     6630.91    100.52 o 
  -6   4   2      583.86      573.17     39.72 o 
  -5   4   2    18086.92    18598.40    181.45 o 
  -4   4   2     8400.16     8644.04    116.80 o 
  -3   4   2     1794.36     1692.17     54.10 o 
  -2   4   2     1975.35     2123.85     59.01 o 
  -1   4   2      920.59      784.76     59.36 o 
   0   4   2      517.92      595.10     51.34 o 
   1   4   2      486.16      652.75     46.51 o 
   2   4   2     8936.92     7764.64    104.20 o 
   3   4   2     5580.32     5352.01    122.02 o 
   4   4   2     9967.61     9773.09    176.67 o 
   5   4   2        0.05        3.95     25.78 o 
   6   4   2     2935.48     2629.29     81.15 o 
   7   4   2     3274.36     3394.68     95.53 o 
   8   4   2      470.90      407.72     27.74 o 
   9   4   2     2797.42     2779.32     53.34 o 
  10   4   2     1692.34     1772.03     59.76 o 
  11   4   2      689.86      732.84     43.05 o 
  12   4   2       18.13       41.37     18.09 o 
  13   4   2      275.13      329.80     43.32 o 
  14   4   2        9.06       -2.19     30.19 o 
  15   4   2       29.55        5.20     23.45 o 
  16   4   2       33.27       59.19     28.97 o 
  17   4   2     2155.47     2086.32     99.10 o 
  18   4   2       34.33       82.93     35.15 o 
  19   4   2      153.40      171.15     38.81 o 
  20   4   2     1276.77     1583.53     91.72 o 
  21   4   2        2.21       35.08     27.44 o 
  22   4   2      259.38      309.81     73.36 o 
 -22   5   2      443.52      389.15     96.03 o 
 -21   5   2        1.56       50.39     47.41 o 
 -20   5   2      744.70      726.69     74.26 o 
 -19   5   2      104.38      157.41     37.36 o 
 -18   5   2      241.36      208.41     42.31 o 
 -17   5   2      212.51      260.43     44.35 o 
 -16   5   2     1648.52     1502.12     95.69 o 
 -15   5   2        0.08       29.77     20.05 o 
 -14   5   2     2911.55     2941.27     84.41 o 
 -13   5   2      165.42      210.92     28.65 o 
 -12   5   2       46.21       45.45     18.00 o 
 -11   5   2       37.91       48.87     18.48 o 
 -10   5   2     2143.71     2005.10     48.98 o 
  -9   5   2        0.07       67.46     12.39 o 
  -8   5   2    10036.97    10188.46    138.26 o 
  -7   5   2      272.87      309.13     32.55 o 
  -6   5   2    15476.98    15035.25    173.13 o 
  -5   5   2       57.58       62.10     22.66 o 
  -4   5   2     2087.00     1874.62     62.82 o 
  -3   5   2      990.36      982.90     51.05 o 
  -2   5   2      102.39       69.49     37.46 o 
  -1   5   2      499.14      531.16     57.26 o 
   0   5   2      585.73      583.64     57.66 o 
   1   5   2      134.52      126.03     26.78 o 
   2   5   2     3470.06     3144.82     75.00 o 
   3   5   2       67.87      149.78     44.27 o 
   4   5   2     4443.23     4586.42     90.10 o 
   5   5   2       33.14      143.94     45.92 o 
   6   5   2      306.52      357.40     34.24 o 
   7   5   2        4.13       -1.90     20.76 o 
   8   5   2     1188.17     1227.83     67.23 o 
   9   5   2       24.47       28.05     15.22 o 
  10   5   2     1481.64     1470.94     58.92 o 
  11   5   2        9.18       85.57     18.53 o 
  12   5   2      322.94      487.47     52.28 o 
  13   5   2        0.50       -4.53     15.74 o 
  14   5   2        0.69       26.10     14.40 o 
  15   5   2       25.67       19.47     23.09 o 
  16   5   2     1527.34     1487.67    153.47 o 
  17   5   2       78.27       73.66     30.71 o 
  18   5   2     1240.84     1275.40     82.74 o 
  19   5   2        9.04       72.81     29.35 o 
  20   5   2       70.55      114.68     35.71 o 
  21   5   2       74.02      123.61     35.38 o 
 -21   6   2       43.48       54.94     27.02 o 
 -20   6   2       36.95       40.09     24.59 o 
 -19   6   2      191.35      139.07     51.30 o 
 -18   6   2      533.99      618.14     73.04 o 
 -17   6   2        5.32       47.83     25.43 o 
 -16   6   2      780.48      842.05     55.54 o 
 -15   6   2      338.25      383.44     40.78 o 
 -14   6   2       64.01       74.54     20.72 o 
 -13   6   2       36.69       20.73     25.28 o 
 -12   6   2        1.98       -7.34     12.74 o 
 -11   6   2        8.22       14.58     15.19 o 
 -10   6   2      471.67      539.31     57.83 o 
  -9   6   2      152.06      216.77     25.00 o 
  -8   6   2        8.78       36.36     15.72 o 
  -7   6   2      386.09      471.46     42.92 o 
  -6   6   2     3590.41     3799.71    156.01 o 
  -5   6   2     1540.52     1636.65     63.27 o 
  -4   6   2     2219.73     2211.81     71.99 o 
  -3   6   2      301.73      521.59     54.91 o 
  -2   6   2     3798.95     3917.43    118.73 o 
  -1   6   2       89.40      121.08     49.43 o 
   0   6   2     6669.15     6497.43    150.94 o 
   1   6   2       12.86       -2.45     36.62 o 
   2   6   2     7880.62     6989.07    118.13 o 
   3   6   2        0.27       18.89     30.19 o 
   4   6   2     8299.26     7553.76    124.58 o 
   5   6   2       10.79       41.13     21.83 o 
   6   6   2     5370.31     5349.30    117.76 o 
   7   6   2       12.21      -14.58     17.06 o 
   8   6   2      874.31      870.92     47.58 o 
   9   6   2      322.31      394.19     49.71 o 
  10   6   2      202.75      231.94     38.12 o 
  11   6   2      806.88      723.43     49.60 o 
  12   6   2      138.26      122.44     20.29 o 
  13   6   2      462.86      548.47     38.10 o 
  14   6   2      249.93      281.72     32.74 o 
  15   6   2      341.38      342.24     37.11 o 
  16   6   2      863.74      866.72     80.80 o 
  17   6   2      286.91      290.07     49.74 o 
  18   6   2      114.61      198.00     41.85 o 
  19   6   2       43.92       31.66     41.11 o 
  20   6   2      250.91      282.16     60.44 o 
 -20   7   2        9.52       22.76     41.08 o 
 -19   7   2      158.59      164.49     36.74 o 
 -18   7   2       37.88       59.44     32.74 o 
 -17   7   2       95.83      125.36     48.94 o 
 -16   7   2      207.03      163.54     29.08 o 
 -15   7   2      434.72      477.58     47.13 o 
 -14   7   2     1167.06     1080.44     56.24 o 
 -13   7   2      574.94      632.52     52.90 o 
 -12   7   2      379.21      415.96     41.74 o 
 -11   7   2      311.29      372.88     39.65 o 
 -10   7   2       17.48       41.14     18.83 o 
  -9   7   2      798.70      811.29     44.05 o 
  -8   7   2       35.23       63.75     19.34 o 
  -7   7   2     1603.53     1944.40     68.47 o 
  -6   7   2       74.31      105.85     26.28 o 
  -5   7   2      344.88      432.48     43.99 o 
  -4   7   2      785.47      885.99     57.77 o 
  -3   7   2     2488.70     2535.92    106.04 o 
  -2   7   2     1558.08     1504.31     86.10 o 
  -1   7   2     1098.41     1323.39     85.49 o 
   0   7   2      198.53      166.65     46.26 o 
   1   7   2     7495.31     7463.34    174.60 o 
   2   7   2      490.63      582.96     67.72 o 
   3   7   2      834.50      838.56     53.38 o 
   4   7   2      550.00      538.84     46.86 o 
   5   7   2     3701.03     3656.42     94.58 o 
   6   7   2      221.72      269.65     34.92 o 
   7   7   2     5653.43     5783.07    117.37 o 
   8   7   2     1274.72     1124.38     55.76 o 
   9   7   2     1621.34     1559.34     82.48 o 
  10   7   2       73.45       92.93     29.03 o 
  11   7   2        2.02       24.34     15.11 o 
  12   7   2       50.47       87.22     17.22 o 
  13   7   2      145.46      183.19     32.49 o 
  14   7   2        3.35        2.31     15.42 o 
  15   7   2      137.06      156.10     28.08 o 
  16   7   2       23.83       -9.82     22.11 o 
  17   7   2       76.15      125.49     35.10 o 
  18   7   2        8.51       42.36     26.34 o 
  19   7   2      167.57      208.71     42.81 o 
 -18   8   2       58.97       84.01     46.78 o 
 -17   8   2      186.43      179.13     63.86 o 
 -16   8   2       10.45      122.18     34.49 o 
 -15   8   2       64.46       64.86     27.81 o 
 -14   8   2       17.59       45.17     30.68 o 
 -13   8   2       47.76       37.71     26.68 o 
 -12   8   2      536.44      564.83     54.73 o 
 -11   8   2     1822.50     1673.59     69.76 o 
 -10   8   2      469.23      493.03     62.23 o 
  -9   8   2       69.63      114.58     32.69 o 
  -8   8   2     1195.47     1309.00     59.33 o 
  -7   8   2       84.61      152.06     25.17 o 
  -6   8   2       96.65      196.44     39.53 o 
  -5   8   2        7.09       44.21     22.42 o 
  -4   8   2      849.39      980.30     71.86 o 
  -3   8   2       32.05      127.96     40.34 o 
  -2   8   2      199.92      500.33     63.76 o 
  -1   8   2       21.57       86.86     43.07 o 
   0   8   2      319.22      617.91     69.76 o 
   1   8   2      235.42      259.55     52.67 o 
   2   8   2      254.14      541.32     97.43 o 
   3   8   2      304.28      366.03     56.79 o 
   4   8   2      338.41      583.15     50.75 o 
   5   8   2     4664.62     4466.07    149.59 o 
   6   8   2      303.99      556.00     50.65 o 
   7   8   2     4362.62     4201.09    106.01 o 
   8   8   2        2.34      147.06     60.06 o 
   9   8   2     3658.45     3746.12    128.58 o 
  10   8   2        0.43       14.75     41.34 o 
  11   8   2     1470.31     1415.30     80.60 o 
  12   8   2      141.39      137.78     30.50 o 
  13   8   2      175.46      164.22     25.27 o 
  14   8   2       78.73       58.03     23.28 o 
  15   8   2      404.89      393.65     40.66 o 
  16   8   2      243.69      186.85     33.69 o 
  17   8   2      406.61      581.51     72.71 o 
  18   8   2      227.46      230.99     42.68 o 
 -16   9   2       75.81       51.58     29.40 o 
 -15   9   2      230.60      205.72     39.51 o 
 -14   9   2       37.53       66.89     37.03 o 
 -13   9   2      817.68      821.42     71.46 o 
 -12   9   2       94.05       64.91     26.19 o 
 -11   9   2       14.73       38.05     23.19 o 
 -10   9   2      136.28      206.52     35.57 o 
  -9   9   2      361.47      304.03     69.00 o 
  -8   9   2      233.82      260.39     32.45 o 
  -7   9   2      220.61      248.37     44.23 o 
  -6   9   2       60.02      148.71     27.97 o 
  -5   9   2     1173.70     1283.01     75.85 o 
  -4   9   2      100.17      225.91     40.11 o 
  -3   9   2      302.83      394.58     55.02 o 
  -2   9   2      158.32      285.87     51.57 o 
  -1   9   2       22.82       87.67     67.30 o 
   0   9   2     2028.69     2314.81    110.33 o 
   1   9   2     1234.06     1349.85     87.17 o 
   2   9   2        9.66      132.38     37.27 o 
   3   9   2       42.75      105.33     35.52 o 
   4   9   2        3.77      148.20     36.28 o 
   5   9   2      193.87      240.55     41.72 o 
   6   9   2      458.86      482.09     47.56 o 
   7   9   2     2927.26     2699.55     88.98 o 
   8   9   2     2494.54     2548.40    109.03 o 
   9   9   2      471.66      526.97     79.58 o 
  10   9   2     2262.30     2170.10    101.38 o 
  11   9   2      199.62      215.47     33.54 o 
  12   9   2      577.75      641.96     68.83 o 
  13   9   2      162.15       78.42     20.29 o 
  14   9   2       39.78       40.30     30.31 o 
  15   9   2       64.97       39.46     25.48 o 
  16   9   2       23.02       17.20     41.30 o 
 -14  10   2      295.18      329.03     54.91 o 
 -13  10   2       75.73       62.12     32.13 o 
 -12  10   2       90.12       86.08     60.73 o 
 -11  10   2       82.27       80.77     53.26 o 
 -10  10   2      643.47      575.38     67.91 o 
  -9  10   2       38.61       39.08     56.57 o 
  -8  10   2      197.91      112.33     34.58 o 
  -7  10   2       30.40       42.48     19.47 o 
  -6  10   2      473.90      645.11     55.19 o 
  -5  10   2      213.30      342.21     49.45 o 
  -4  10   2      183.76      298.34     43.96 o 
  -3  10   2        6.48      167.87     48.78 o 
  -2  10   2       48.95      190.16     37.23 o 
  -1  10   2      231.19      466.78     58.92 o 
   0  10   2      306.68      455.83     60.80 o 
   1  10   2       51.25      245.83     40.70 o 
   2  10   2       34.82      172.16     37.60 o 
   3  10   2        8.02      148.46     32.64 o 
   4  10   2      889.89     1127.90     78.93 o 
   5  10   2      237.53      492.50     97.20 o 
   6  10   2     2309.38     2330.09    106.35 o 
   7  10   2        2.76       49.57     18.05 o 
   8  10   2      559.60      532.88     59.38 o 
   9  10   2        2.41       85.00     45.85 o 
  10  10   2       39.53       66.01     21.03 o 
  11  10   2      169.58      125.97     27.51 o 
  12  10   2       18.79       61.05     20.40 o 
  13  10   2       80.46      110.02     40.76 o 
  14  10   2        6.52       16.23     44.35 o 
 -11  11   2        3.48       41.98     45.53 o 
 -10  11   2      192.33      142.41     46.88 o 
  -9  11   2       28.10       -7.65     28.68 o 
  -8  11   2       18.80       -0.18     29.49 o 
  -7  11   2       33.17      -37.98     41.93 o 
  -6  11   2      573.30      633.02     70.28 o 
  -5  11   2      217.61      348.60     88.27 o 
  -4  11   2     1182.35     1211.35     77.89 o 
  -3  11   2      246.37      319.80     45.25 o 
  -2  11   2     1596.97     1533.64     90.31 o 
  -1  11   2       91.57      176.08     32.99 o 
   0  11   2      435.53      659.23     61.66 o 
   1  11   2        2.97      166.04     42.54 o 
   2  11   2      931.61      999.01     75.19 o 
   3  11   2       17.12       82.30     29.29 o 
   4  11   2      500.41      573.94    126.55 o 
   5  11   2        0.34       91.67    110.81 o 
   6  11   2       30.61       55.14     22.95 o 
   7  11   2       52.00      172.03     30.79 o 
   8  11   2     1408.07     1336.53    113.32 o 
   9  11   2       10.65       49.49     31.49 o 
  10  11   2     1477.10     1394.13     84.18 o 
  11  11   2       88.72       67.31     39.45 o 
  -7  12   2      298.79      270.07     54.79 o 
  -6  12   2      230.84      173.76     96.11 o 
  -5  12   2       31.23       62.39     57.46 o 
  -4  12   2      128.99      174.83     60.17 o 
  -3  12   2      328.52      366.00     60.82 o 
  -2  12   2      208.28      275.66     45.03 o 
  -1  12   2        7.57       81.48     55.37 o 
   0  12   2        8.87       19.64     24.19 o 
   1  12   2        3.40       70.09     32.06 o 
   2  12   2       49.06       73.44     48.95 o 
   3  12   2      561.35      614.09     89.05 o 
   4  12   2      214.61      236.88     39.59 o 
   5  12   2      257.83      353.45     50.21 o 
   6  12   2        0.42       73.53     30.10 o 
   7  12   2      250.94      213.45     35.96 o 
 -24   1   3       78.74       66.07     41.37 o 
 -23   1   3       79.51       20.95     45.65 o 
 -22   1   3        8.78       21.70     21.79 o 
 -21   1   3      198.42      192.61     70.14 o 
 -20   1   3      171.21      167.34     35.40 o 
 -19   1   3      197.53      204.33     40.25 o 
 -18   1   3       99.38       68.22     49.22 o 
 -17   1   3     1059.55     1007.60     68.29 o 
 -16   1   3     2326.30     2144.43     90.62 o 
 -15   1   3     1248.51     1223.50     69.18 o 
 -14   1   3      660.55      714.77    101.30 o 
 -13   1   3    14545.61    13971.32    150.74 o 
 -12   1   3      332.64      382.57     29.48 o 
 -11   1   3    16555.11    16460.97    198.94 o 
 -10   1   3      949.41      880.72     37.50 o 
  -9   1   3    15353.37    15637.60    228.79 o 
  -8   1   3     6847.22     6747.75     86.21 o 
  -7   1   3     2992.49     2807.12     39.97 o 
  -6   1   3     3081.30     2697.28     38.69 o 
  -5   1   3        7.87       36.31     13.61 o 
  -4   1   3     3960.93     3318.20     39.67 o 
  -3   1   3     3150.18     2783.79     34.29 o 
  -2   1   3    15403.06    12021.23    140.57 o 
  -1   1   3     5531.93     5188.80     55.38 o 
   0   1   3     2873.85     2404.76     32.60 o 
   1   1   3       21.78       52.86     10.56 o 
   2   1   3     5391.94     4517.33     51.78 o 
   3   1   3      414.97      517.92     24.66 o 
   4   1   3     5198.09     4553.32    100.29 o 
   5   1   3     1405.32     1666.09     53.32 o 
   6   1   3     5302.64     4887.64     63.97 o 
   7   1   3      592.88      643.97     31.30 o 
   8   1   3       49.83       47.50     14.05 o 
   9   1   3      254.25      362.75     48.56 o 
  10   1   3      866.37      861.61     33.67 o 
  11   1   3     2561.38     2377.53     73.27 o 
  12   1   3      363.03      285.99     67.78 o 
  13   1   3     8068.56     7636.49    175.52 o 
  14   1   3     4054.13     3994.44    118.30 o 
  15   1   3      745.39      829.33     71.04 o 
  16   1   3      419.53      556.42     59.90 o 
  17   1   3      109.65      147.31     36.07 o 
  18   1   3      314.18      337.03     49.05 o 
  19   1   3     1223.90      980.43     69.37 o 
  20   1   3      245.94      322.63     47.63 o 
  21   1   3      654.36      825.39     78.84 o 
  22   1   3      141.92      194.20     42.73 o 
  23   1   3       27.42       93.55     33.03 o 
 -23   2   3        8.16       25.78     25.59 o 
 -22   2   3      732.40      875.07     82.58 o 
 -21   2   3        9.46       16.76     54.98 o 
 -20   2   3     1151.64     1060.88     72.02 o 
 -19   2   3        0.51       26.62     24.35 o 
 -18   2   3       14.98       67.95     24.81 o 
 -17   2   3       21.18       25.06     45.76 o 
 -16   2   3     2963.09     2962.85    106.23 o 
 -15   2   3        0.05        4.99     22.18 o 
 -14   2   3      767.04      761.49     40.70 o 
 -13   2   3      726.16      865.50     41.63 o 
 -12   2   3     5630.25     5513.80     94.17 o 
 -11   2   3     2711.66     2772.18     65.77 o 
 -10   2   3     3811.97     3280.28     89.20 o 
  -9   2   3      576.97      625.17     45.31 o 
  -8   2   3    22865.09    23037.91    204.33 o 
  -7   2   3     1341.06     1659.67     75.66 o 
  -6   2   3      512.54      433.75     22.43 o 
  -5   2   3      492.08      520.51     24.58 o 
  -4   2   3      365.06      363.45     20.25 o 
  -3   2   3     3220.06     2969.50     55.52 o 
  -2   2   3    65641.71    60664.21    419.77 o 
  -1   2   3     5779.70     5345.98    137.77 o 
   0   2   3    12473.74    11501.15    117.44 o 
   1   2   3    15072.44    13887.29    220.97 o 
   2   2   3     2874.17     2225.05     43.49 o 
   3   2   3     6355.88     5480.10    100.14 o 
   4   2   3    11915.14    11854.00    109.04 o 
   5   2   3     1837.49     1658.97     39.24 o 
   6   2   3     9438.73    10125.63    119.56 o 
   7   2   3     8220.88     7782.46    102.13 o 
   8   2   3     4311.30     4538.24     80.02 o 
   9   2   3     2402.24     2428.24     59.60 o 
  10   2   3      896.65      886.39     38.70 o 
  11   2   3      965.66      980.73     40.76 o 
  12   2   3     5184.30     5126.11     93.22 o 
  13   2   3      208.30      182.34     21.38 o 
  14   2   3      228.14      217.63     40.86 o 
  15   2   3       18.07      -31.88     31.88 o 
  16   2   3     1034.85      958.36     67.69 o 
  17   2   3     1023.67     1043.84     71.07 o 
  18   2   3      511.96      561.73     65.07 o 
  19   2   3        4.42       46.28     24.74 o 
  20   2   3      203.95      162.77     37.71 o 
  21   2   3        2.75       -0.02     21.22 o 
  22   2   3     1181.28     1195.89     82.13 o 
 -23   3   3        1.54       31.21     26.94 o 
 -22   3   3        1.86       -4.62     22.50 o 
 -21   3   3       93.00      158.15     32.74 o 
 -20   3   3      654.45      786.68     76.66 o 
 -19   3   3       64.73       78.00     37.04 o 
 -18   3   3        4.21       22.56     22.13 o 
 -17   3   3       14.74       49.02     25.21 o 
 -16   3   3     1019.28      997.88     65.22 o 
 -15   3   3       47.08      169.00     24.86 o 
 -14   3   3      130.92      148.62     27.33 o 
 -13   3   3       22.46       26.93     20.06 o 
 -12   3   3     4385.48     4476.06     90.34 o 
 -11   3   3        2.00      172.95     24.21 o 
 -10   3   3        3.85       52.79     17.37 o 
  -9   3   3       98.47      175.11     20.12 o 
  -8   3   3     1847.97     1672.86     40.83 o 
  -7   3   3      148.82      209.62     23.09 o 
  -6   3   3    19159.59    20683.61    151.74 o 
  -5   3   3      272.61      341.33     28.74 o 
  -4   3   3     2414.13     2662.37     61.38 o 
  -3   3   3     2698.61     2959.64     82.76 o 
  -2   3   3    21741.13    23732.40    353.61 o 
  -1   3   3     2389.21     2372.41     74.08 o 
   0   3   3    17763.52    17185.60    265.10 o 
   1   3   3      984.83      867.39     36.63 o 
   2   3   3     6980.64     6948.89     87.68 o 
   3   3   3     2160.23     2114.88     51.90 o 
   4   3   3      122.87      183.32     29.45 o 
   5   3   3     1113.23     1170.18     40.22 o 
   6   3   3     6126.27     6109.47     83.81 o 
   7   3   3      258.45      381.18     26.90 o 
   8   3   3    11210.87    11206.08    105.15 o 
   9   3   3        1.11      110.21     20.55 o 
  10   3   3     5884.86     5929.09    135.78 o 
  11   3   3       23.73      123.45     18.85 o 
  12   3   3      584.83      633.87     75.04 o 
  13   3   3        5.61        1.91     15.94 o 
  14   3   3       59.59       70.73     37.19 o 
  15   3   3        2.64       33.34     26.95 o 
  16   3   3     1199.33     1148.92     73.99 o 
  17   3   3        5.97       23.86     26.47 o 
  18   3   3      412.81      357.14     52.93 o 
  19   3   3      101.44       92.62     30.95 o 
  20   3   3      374.96      342.87     53.11 o 
  21   3   3      538.66      624.69     79.20 o 
  22   3   3      202.49      286.61     49.63 o 
 -22   4   3      173.73      195.56     40.86 o 
 -21   4   3      891.36      948.49     87.52 o 
 -20   4   3      142.34      152.02     47.81 o 
 -19   4   3       18.32       50.86     34.01 o 
 -18   4   3      244.08      211.95     38.08 o 
 -17   4   3     1960.59     1875.42     89.33 o 
 -16   4   3      490.49      412.79     55.47 o 
 -15   4   3        7.54       21.74     21.45 o 
 -14   4   3        1.66       15.41     24.69 o 
 -13   4   3      149.96      218.52     29.54 o 
 -12   4   3      158.02      201.48     28.13 o 
 -11   4   3      152.81      138.40     23.45 o 
 -10   4   3     1690.48     1668.86     42.31 o 
  -9   4   3     4771.78     4717.18     82.15 o 
  -8   4   3        0.07       -1.95     10.95 o 
  -7   4   3     7604.12     7449.11    103.34 o 
  -6   4   3     1608.18     1568.94     54.40 o 
  -5   4   3    23401.51    22106.12    314.58 o 
  -4   4   3    24531.75    26121.40    276.08 o 
  -3   4   3      414.05      471.96     36.94 o 
  -2   4   3      482.83      602.67     40.25 o 
  -1   4   3    10020.29     9408.39    154.27 o 
   0   4   3      467.52      548.57     50.71 o 
   1   4   3      829.39      767.69     38.71 o 
   2   4   3     1697.23     1673.85     52.58 o 
   3   4   3     1045.19     1007.56     47.20 o 
   4   4   3     4621.44     4839.78    115.47 o 
   5   4   3      234.53      157.60     25.91 o 
   6   4   3     1960.05     1954.76     73.61 o 
   7   4   3      461.38      546.91     32.50 o 
   8   4   3      761.00      737.48     35.93 o 
   9   4   3       56.45      200.80     37.47 o 
  10   4   3     3702.60     3544.58     84.28 o 
  11   4   3        0.49        0.47     19.89 o 
  12   4   3      231.23      196.76     26.67 o 
  13   4   3      546.61      676.23     38.54 o 
  14   4   3      280.01      232.19     27.71 o 
  15   4   3      598.63      794.59     72.20 o 
  16   4   3      430.23      444.03     57.97 o 
  17   4   3     2919.65     3069.00    215.79 o 
  18   4   3       93.97       94.01     34.93 o 
  19   4   3      160.83      176.40     39.65 o 
  20   4   3      722.60      704.58     77.99 o 
  21   4   3      221.24      197.34     42.10 o 
  22   4   3        6.43       40.18     54.12 o 
 -22   5   3       51.38       56.58     29.23 o 
 -21   5   3        0.64       38.76     24.95 o 
 -20   5   3      178.18      343.28     73.86 o 
 -19   5   3      583.82      716.61     71.69 o 
 -18   5   3       48.44       57.18     25.41 o 
 -17   5   3      623.90      603.50     66.85 o 
 -16   5   3       93.79      118.69     45.80 o 
 -15   5   3     3331.77     2927.54     86.16 o 
 -14   5   3       31.85       91.73     26.69 o 
 -13   5   3      681.55      692.99     44.00 o 
 -12   5   3       19.55       12.44     16.50 o 
 -11   5   3     1727.34     1596.03     59.60 o 
 -10   5   3      107.40      130.14     15.74 o 
  -9   5   3     5178.78     5087.32    106.47 o 
  -8   5   3      104.76      259.00     33.98 o 
  -7   5   3     6829.74     6594.80    111.84 o 
  -6   5   3       29.70      140.98     31.46 o 
  -5   5   3     1470.04     1376.59     56.11 o 
  -4   5   3     2290.66     2179.34     67.30 o 
  -3   5   3     7922.58     7881.64    121.57 o 
  -2   5   3     1180.36     1226.74    101.94 o 
  -1   5   3     8039.27     7427.55    175.90 o 
   0   5   3       83.34       99.40     38.82 o 
   1   5   3     1640.01     1585.52     56.66 o 
   2   5   3      106.10      152.81     35.23 o 
   3   5   3    15232.85    14227.20    165.85 o 
   4   5   3     2043.37     1923.11     63.56 o 
   5   5   3      794.52      838.69     81.13 o 
   6   5   3        0.79      -19.96     19.96 o 
   7   5   3      287.13      310.90     44.64 o 
   8   5   3      289.81      443.27     38.01 o 
   9   5   3     1668.91     1654.10     68.96 o 
  10   5   3      660.01      716.13     51.36 o 
  11   5   3      158.34      188.71     29.23 o 
  12   5   3      197.20      174.08     27.43 o 
  13   5   3      227.61      346.41     36.51 o 
  14   5   3      175.76      232.35     27.56 o 
  15   5   3      855.66     1010.93     74.62 o 
  16   5   3     1092.10     1021.57     99.18 o 
  17   5   3      809.65      820.39    102.15 o 
  18   5   3        4.18       25.84     23.71 o 
  19   5   3      924.03     1031.93     83.11 o 
  20   5   3       15.09       32.16     29.40 o 
  21   5   3      896.16      788.33     84.11 o 
 -21   6   3      241.11      331.46     86.87 o 
 -20   6   3       44.48       65.71     31.27 o 
 -19   6   3       13.14       10.80     26.95 o 
 -18   6   3      168.46      180.42     38.58 o 
 -17   6   3      381.66      418.16     55.79 o 
 -16   6   3       44.05       66.48     26.73 o 
 -15   6   3      129.48      148.28     30.21 o 
 -14   6   3      720.89      763.48     51.78 o 
 -13   6   3      118.19       69.17     21.41 o 
 -12   6   3       14.00       24.45     17.00 o 
 -11   6   3       22.46       25.71     18.22 o 
 -10   6   3      365.73      334.72     27.48 o 
  -9   6   3     2265.67     1976.36     54.67 o 
  -8   6   3       21.24       83.99     22.32 o 
  -7   6   3      355.94      392.00     41.07 o 
  -6   6   3     1193.83     1246.20     57.47 o 
  -5   6   3      139.65      157.12     31.38 o 
  -4   6   3     1421.73     1952.16     70.90 o 
  -3   6   3      607.89      800.90     66.83 o 
  -2   6   3      503.04      616.49     65.34 o 
  -1   6   3      155.47      208.76     44.60 o 
   0   6   3     1278.33     1426.43     80.34 o 
   1   6   3     5187.31     4977.62    135.29 o 
   2   6   3      590.67      854.67     72.03 o 
   3   6   3     3403.33     3387.58     83.91 o 
   4   6   3      810.85      946.67     54.35 o 
   5   6   3     1061.66     1006.39     52.41 o 
   6   6   3      338.79      294.97     38.09 o 
   7   6   3      388.78      507.29     43.91 o 
   8   6   3       18.36       28.49     29.04 o 
   9   6   3     2318.63     2259.02     93.38 o 
  10   6   3     1603.49     1519.76     78.83 o 
  11   6   3       93.81       76.46     21.65 o 
  12   6   3      328.72      415.59     35.95 o 
  13   6   3        1.66       29.13     24.06 o 
  14   6   3     1804.49     1636.72     65.69 o 
  15   6   3      903.35      775.57    113.26 o 
  16   6   3      111.29      166.19     41.44 o 
  17   6   3      303.27      392.17     56.69 o 
  18   6   3      135.17      138.41     46.99 o 
  19   6   3        1.91       24.69     38.51 o 
  20   6   3        0.07       -1.04     25.66 o 
 -20   7   3      301.69      324.75     70.82 o 
 -19   7   3      279.46      241.74     70.90 o 
 -18   7   3        0.13       -5.78     39.87 o 
 -17   7   3      457.14      489.48     62.02 o 
 -16   7   3      273.85      335.32     53.22 o 
 -15   7   3       74.87      128.41     48.90 o 
 -14   7   3     3082.06     2922.24     91.65 o 
 -13   7   3      672.21      684.46     50.09 o 
 -12   7   3      298.37      297.26     37.70 o 
 -11   7   3       68.76       77.33     22.31 o 
 -10   7   3      170.71      166.99     31.12 o 
  -9   7   3      163.16      222.97     29.83 o 
  -8   7   3      131.96      140.18     24.54 o 
  -7   7   3      339.90      400.19     41.38 o 
  -6   7   3      245.91      250.69     36.29 o 
  -5   7   3     1052.05     1148.98     60.84 o 
  -4   7   3      328.25      349.60     54.32 o 
  -3   7   3     2236.28     2539.55    109.62 o 
  -2   7   3      791.88      977.84     79.24 o 
  -1   7   3      742.88      933.11    112.39 o 
   0   7   3      291.36      355.87     58.12 o 
   1   7   3      693.38      743.07     76.25 o 
   2   7   3     9032.02     9253.60    196.56 o 
   3   7   3      322.48      404.88     43.17 o 
   4   7   3      191.84      231.15     38.96 o 
   5   7   3       92.49       95.15     31.79 o 
   6   7   3      840.10      820.80     52.22 o 
   7   7   3      547.49      583.09     77.93 o 
   8   7   3     1075.47     1035.19     95.45 o 
   9   7   3      124.38      172.49     40.13 o 
  10   7   3      628.30      685.57     68.47 o 
  11   7   3      248.17      297.22     34.76 o 
  12   7   3      187.79      197.85     26.40 o 
  13   7   3       59.41       40.66     13.37 o 
  14   7   3       49.43       94.49     32.03 o 
  15   7   3      120.58       56.96     23.85 o 
  16   7   3        1.90      -20.50     21.24 o 
  17   7   3      551.07      571.55     73.45 o 
  18   7   3      744.49      868.51     87.66 o 
  19   7   3     1256.76     1316.93     87.86 o 
 -18   8   3       18.77       77.50     52.48 o 
 -17   8   3      100.67       87.94     54.71 o 
 -16   8   3      509.65      520.74     64.52 o 
 -15   8   3        0.35       37.00     29.55 o 
 -14   8   3      500.75      469.75     92.84 o 
 -13   8   3        4.63       68.86     27.84 o 
 -12   8   3      825.44      801.52     55.06 o 
 -11   8   3        5.96        0.76     27.31 o 
 -10   8   3      591.89      662.31     71.44 o 
  -9   8   3        0.00        5.44     24.68 o 
  -8   8   3     2366.20     2396.91     81.44 o 
  -7   8   3      270.10      330.90     39.16 o 
  -6   8   3     1495.90     1422.18     82.41 o 
  -5   8   3       35.80       43.01     26.88 o 
  -4   8   3     3834.23     3873.18    133.80 o 
  -3   8   3        0.07      147.66     49.32 o 
  -2   8   3    10071.54     9610.70    239.02 o 
  -1   8   3      206.88      351.62    118.16 o 
   0   8   3     8821.77     8485.44    198.12 o 
   1   8   3       54.39      117.05     42.13 o 
   2   8   3     1507.26     1558.59     91.81 o 
   3   8   3      266.24      322.93     57.71 o 
   4   8   3       56.67       68.39     26.42 o 
   5   8   3       52.25      114.87     30.55 o 
   6   8   3     2923.02     2719.76     87.12 o 
   7   8   3       19.02       56.03     27.14 o 
   8   8   3       58.57       73.97     55.29 o 
   9   8   3        7.44      127.88     29.48 o 
  10   8   3      377.63      421.91     50.73 o 
  11   8   3      166.17      176.45     31.47 o 
  12   8   3     2267.02     2113.21     79.08 o 
  13   8   3      109.53      131.46     29.45 o 
  14   8   3        1.29        2.06     14.27 o 
  15   8   3       56.48       44.13     22.16 o 
  16   8   3        7.41       15.19     25.34 o 
  17   8   3        0.36       -3.04     23.88 o 
 -17   9   3      116.88      101.89     47.44 o 
 -16   9   3      464.58      482.57     63.40 o 
 -15   9   3      119.99      112.20     36.14 o 
 -14   9   3      201.56      234.18     83.66 o 
 -13   9   3       46.48        7.34     44.65 o 
 -12   9   3     1291.53     1167.99     79.56 o 
 -11   9   3       37.22       15.53     25.44 o 
 -10   9   3      934.27     1015.35     79.36 o 
  -9   9   3       95.72      133.63     37.33 o 
  -8   9   3        0.20       85.39     20.61 o 
  -7   9   3      288.86      440.03     42.85 o 
  -6   9   3       20.86      149.19     71.61 o 
  -5   9   3     2366.79     2364.14    104.58 o 
  -4   9   3     1175.25     1304.04     81.80 o 
  -3   9   3      215.32      317.00     51.28 o 
  -2   9   3      730.97      963.40     82.42 o 
  -1   9   3     2292.51     2426.22    114.06 o 
   0   9   3        4.27      122.50     43.71 o 
   1   9   3      287.08      332.58    109.00 o 
   2   9   3     1140.53     1233.21     84.86 o 
   3   9   3       19.87       93.00     38.23 o 
   4   9   3      489.07      579.83     67.68 o 
   5   9   3     1419.04     1396.70     67.28 o 
   6   9   3      275.75      287.86     39.25 o 
   7   9   3       73.76       83.82     38.84 o 
   8   9   3     2341.18     2161.49    135.53 o 
   9   9   3      312.94      319.26     43.87 o 
  10   9   3     1038.49     1054.03     69.52 o 
  11   9   3      187.96      184.48     43.96 o 
  12   9   3       56.69       57.24     30.09 o 
  13   9   3      236.15      198.30     25.30 o 
  14   9   3       12.81      -10.37     16.28 o 
  15   9   3       74.47      136.31     35.22 o 
  16   9   3      338.47      336.25     38.17 o 
 -14  10   3      272.60      272.26     49.90 o 
 -13  10   3        8.02       12.26     41.91 o 
 -12  10   3       60.41       99.07     33.53 o 
 -11  10   3     2351.04     2013.97    106.99 o 
 -10  10   3        0.02       12.68     25.68 o 
  -9  10   3        4.29      -24.98     24.98 o 
  -8  10   3      321.74      280.23     69.32 o 
  -7  10   3     2058.91     1945.86    138.26 o 
  -6  10   3      226.61      284.51     41.50 o 
  -5  10   3     1668.05     1655.33     89.96 o 
  -4  10   3        6.69      138.22     52.44 o 
  -3  10   3     1335.82     1514.64     88.17 o 
  -2  10   3      624.26      745.50    106.02 o 
  -1  10   3     2952.01     3117.22    129.31 o 
   0  10   3      117.65      316.14     51.73 o 
   1  10   3     1309.80     1512.97     92.50 o 
   2  10   3      375.28      408.88     59.96 o 
   3  10   3       82.96      186.88     51.14 o 
   4  10   3      641.19      868.06    144.81 o 
   5  10   3     2541.83     2518.19    153.70 o 
   6  10   3      658.44      713.38    110.71 o 
   7  10   3      497.84      556.96     47.95 o 
   8  10   3      235.02      340.76     83.67 o 
   9  10   3      125.80      139.40     25.55 o 
  10  10   3      191.11      187.23     40.87 o 
  11  10   3       77.58      139.83     29.23 o 
  12  10   3        1.06        5.49     16.08 o 
  13  10   3      942.69      753.68     82.44 o 
  14  10   3        2.24       29.17     28.66 o 
 -12  11   3       45.62       81.51     40.65 o 
 -11  11   3       52.42      202.66     40.61 o 
 -10  11   3        0.01       -4.93     36.65 o 
  -9  11   3       50.10       87.83     46.94 o 
  -8  11   3        5.79       64.28     37.81 o 
  -7  11   3      205.90      151.02     26.35 o 
  -6  11   3      283.33      322.48    118.58 o 
  -5  11   3      153.15      240.09     36.46 o 
  -4  11   3      240.47      305.56     49.00 o 
  -3  11   3      141.86      224.14     40.73 o 
  -2  11   3      585.02      701.38     63.64 o 
  -1  11   3      879.07      975.30     78.15 o 
   0  11   3      114.76      190.68     51.80 o 
   1  11   3      793.94      850.59     72.21 o 
   2  11   3       27.56       93.10    124.36 o 
   3  11   3      137.17      245.46    107.17 o 
   4  11   3        1.30       35.42     73.78 o 
   5  11   3      642.32      562.79     68.12 o 
   6  11   3       71.22      112.21     54.13 o 
   7  11   3      903.10      932.40     85.80 o 
   8  11   3       45.57      175.21     33.72 o 
   9  11   3      374.49      535.56     90.91 o 
  10  11   3       53.86      120.20     43.47 o 
  11  11   3      397.64      349.19     47.37 o 
  -7  12   3       17.53       77.57     31.12 o 
  -6  12   3        6.47      -23.81     25.50 o 
  -5  12   3      151.76       78.91     24.07 o 
  -4  12   3      127.02      188.33     35.05 o 
  -3  12   3      661.31      576.41     54.29 o 
  -2  12   3      137.05      148.34     33.21 o 
  -1  12   3      186.45      132.16     91.82 o 
   0  12   3      231.28      159.34     37.18 o 
   1  12   3      110.00      152.80    111.12 o 
   2  12   3        2.74      205.76     44.11 o 
   3  12   3      177.04      183.19     51.43 o 
   4  12   3       53.44      111.78     38.69 o 
   5  12   3        0.17      144.74     52.47 o 
   6  12   3       27.04       31.83     28.26 o 
 -24   0   4      533.03      512.28     94.17 o 
 -23   0   4        2.94      -13.17     30.16 o 
 -22   0   4      482.08      499.45     84.99 o 
 -21   0   4       14.26       16.21     30.02 o 
 -20   0   4     2415.09     2343.73    146.80 o 
 -19   0   4        2.21       73.64     38.49 o 
 -18   0   4     5399.31     5797.14    217.97 o 
 -17   0   4       40.90       93.54     43.36 o 
 -16   0   4       55.99       84.52     42.89 o 
 -15   0   4      424.47      453.48     73.79 o 
 -14   0   4     5586.37     6048.39    195.42 o 
 -13   0   4        4.86       45.48     11.67 o 
 -12   0   4      408.74      468.88     31.97 o 
 -11   0   4       24.01       33.25     21.03 o 
 -10   0   4      570.26     1054.01     43.02 o 
  -9   0   4      332.18      370.70     30.65 o 
  -8   0   4     1040.80     1205.38     43.56 o 
  -7   0   4      361.96      388.95     29.62 o 
  -6   0   4     6641.20     7766.65    272.97 o 
  -5   0   4        8.77       16.57     14.68 o 
  -4   0   4     4292.56     3986.60    152.64 o 
  -3   0   4     1354.87     1029.83     60.86 o 
  -2   0   4    13552.31    12823.63    364.64 o 
  -1   0   4     1101.89      973.21     51.49 o 
   0   0   4    39811.26    39422.62    421.95 o 
   1   0   4     2003.37     1660.67     60.67 o 
   2   0   4    76675.73    78285.20    537.43 o 
   3   0   4        0.14       35.89     15.61 o 
   4   0   4    33845.67    32857.23    259.17 o 
   5   0   4      676.33      595.68     32.71 o 
   6   0   4     3184.58     3537.53     66.26 o 
   7   0   4      420.15      411.79     28.35 o 
   8   0   4     2350.00     2228.64     69.80 o 
   9   0   4       65.28       70.09     15.04 o 
  10   0   4     1278.03     1283.28     40.83 o 
  11   0   4       78.02      174.06     44.97 o 
  12   0   4     2140.36     2143.58    115.84 o 
  13   0   4       14.67       50.85     35.59 o 
  14   0   4    23685.04    21193.73    407.16 o 
  15   0   4      200.11      226.38     55.93 o 
  16   0   4     2269.62     1941.88    128.20 o 
  17   0   4      231.06      280.36     65.33 o 
  18   0   4       12.16      120.27     48.02 o 
  19   0   4      627.73      644.03     96.25 o 
  20   0   4     2043.28     1893.04    136.35 o 
  21   0   4        1.01       46.42     34.28 o 
  22   0   4      312.77      294.53     72.15 o 
  23   0   4       44.82       53.77     40.86 o 
 -24   1   4      456.52      573.57     70.84 o 
 -23   1   4        1.54       17.36     25.96 o 
 -22   1   4      270.02      314.68     49.51 o 
 -21   1   4        0.52        0.76     19.20 o 
 -20   1   4      249.64      266.46     45.56 o 
 -19   1   4      202.82      161.17     36.59 o 
 -18   1   4       72.33       42.97     26.45 o 
 -17   1   4       32.43       35.68     27.54 o 
 -16   1   4      648.99      740.77     66.46 o 
 -15   1   4      789.51      863.86     73.19 o 
 -14   1   4     1484.94     1317.21     67.46 o 
 -13   1   4     1344.01     1367.82     51.29 o 
 -12   1   4        5.35       37.03     16.63 o 
 -11   1   4      307.77      322.06     27.68 o 
 -10   1   4      429.57      452.68     32.03 o 
  -9   1   4     1905.68     1882.99     36.93 o 
  -8   1   4     4684.57     4851.54     57.30 o 
  -7   1   4     1595.96     1459.91     32.38 o 
  -6   1   4     5867.99     5736.94     61.30 o 
  -5   1   4     2939.39     2694.05     39.60 o 
  -4   1   4      958.88      918.86     27.71 o 
  -3   1   4      505.43      480.55     18.94 o 
  -2   1   4    29584.37    27637.84    294.63 o 
  -1   1   4     5843.77     4588.33     70.46 o 
   0   1   4     9890.78     9397.86    114.67 o 
   1   1   4     3261.26     2645.58     60.38 o 
   2   1   4    30362.08    29929.48    192.43 o 
   3   1   4     5896.57     5245.75     62.47 o 
   4   1   4    14897.57    15290.17    179.19 o 
   5   1   4     1933.93     1710.23     34.67 o 
   6   1   4     1968.02     2138.26     38.08 o 
   7   1   4      313.33      253.47     17.31 o 
   8   1   4       54.65      125.65     18.47 o 
   9   1   4     5238.73     5002.92     80.92 o 
  10   1   4     1947.58     2151.24     54.53 o 
  11   1   4     2348.73     2565.21     59.34 o 
  12   1   4      161.19      206.98     14.22 o 
  13   1   4     5997.78     6208.44    142.92 o 
  14   1   4      290.89      371.31     48.99 o 
  15   1   4      611.40      647.85     63.20 o 
  16   1   4      937.64      873.22     68.42 o 
  17   1   4      764.62      840.81     75.79 o 
  18   1   4     1179.21      963.62     69.24 o 
  19   1   4      211.12      294.84     48.02 o 
  20   1   4      407.65      395.97     55.40 o 
  21   1   4       67.88      106.52     30.39 o 
  22   1   4      299.17      265.78    104.24 o 
 -23   2   4        3.69       45.42     34.59 o 
 -22   2   4       70.92      131.09     30.53 o 
 -21   2   4       93.08      167.99     60.26 o 
 -20   2   4       32.53       35.42     50.46 o 
 -19   2   4       34.76       83.88     39.17 o 
 -18   2   4       11.11       23.95     23.47 o 
 -17   2   4        0.78       16.59     21.12 o 
 -16   2   4      832.39      857.04     64.28 o 
 -15   2   4     1485.28     1433.41     73.26 o 
 -14   2   4      155.60      197.93     26.70 o 
 -13   2   4     4432.36     4192.13     83.86 o 
 -12   2   4      220.03      259.69     28.86 o 
 -11   2   4      845.64     1017.76     42.92 o 
 -10   2   4     1090.90      947.24     41.48 o 
  -9   2   4        4.06       23.20     11.65 o 
  -8   2   4     1051.78     1171.99     32.39 o 
  -7   2   4    33058.69    31799.66    195.37 o 
  -6   2   4        2.75       25.92     12.60 o 
  -5   2   4     6094.84     5397.75     66.93 o 
  -4   2   4        6.53       39.61     12.60 o 
  -3   2   4      201.16      186.87     21.56 o 
  -2   2   4      536.74      680.65     35.17 o 
  -1   2   4    10675.64    10087.48    126.98 o 
   0   2   4    11716.34    11041.52    145.16 o 
   1   2   4    73471.18    68760.45    397.28 o 
   2   2   4    15307.29    13970.14    118.63 o 
   3   2   4      153.42      347.14     23.69 o 
   4   2   4    11803.38    11026.68    107.02 o 
   5   2   4     1161.89     1158.21     35.49 o 
   6   2   4    17132.35    17031.01    128.89 o 
   7   2   4     6614.26     7366.51     80.94 o 
   8   2   4     4529.55     4339.29     80.02 o 
   9   2   4      116.16      145.14     20.30 o 
  10   2   4     1138.72     1282.13     46.19 o 
  11   2   4      631.68      551.02     40.14 o 
  12   2   4     3529.88     3385.24     76.14 o 
  13   2   4      151.27      155.83     34.43 o 
  14   2   4        0.48      -21.77     29.63 o 
  15   2   4       16.30        0.90     32.14 o 
  16   2   4      807.62      732.82    141.87 o 
  17   2   4     2338.51     2124.88     97.87 o 
  18   2   4      124.25      151.34     37.38 o 
  19   2   4      148.40      162.92     37.86 o 
  20   2   4       11.66       70.74     31.11 o 
  21   2   4        2.16       17.07     22.48 o 
  22   2   4      397.01      464.55     65.94 o 
 -23   3   4     2116.48     1928.96    104.67 o 
 -22   3   4        0.25       80.75     29.55 o 
 -21   3   4     1373.64     1377.95     84.23 o 
 -20   3   4      153.48      260.44     43.28 o 
 -19   3   4      178.10      187.06     37.42 o 
 -18   3   4      302.71      317.42     47.93 o 
 -17   3   4      281.31      429.08     52.46 o 
 -16   3   4       90.06       93.06     56.32 o 
 -15   3   4     1236.09     1251.36     53.18 o 
 -14   3   4      155.12      115.30     23.81 o 
 -13   3   4      863.72      904.55     48.47 o 
 -12   3   4      294.43      282.89     31.26 o 
 -11   3   4     4708.78     4845.26    113.34 o 
 -10   3   4      210.19      305.60     21.16 o 
  -9   3   4     7949.87     8257.85     90.00 o 
  -8   3   4       96.58      176.57     21.84 o 
  -7   3   4     5842.28     6024.56     78.38 o 
  -6   3   4       33.40      141.74     23.22 o 
  -5   3   4       85.68      155.16     16.81 o 
  -4   3   4     2027.52     2021.37     53.82 o 
  -3   3   4    20297.11    21832.09    271.06 o 
  -2   3   4      473.84      440.16     33.71 o 
  -1   3   4     4893.98     5293.72    105.36 o 
   0   3   4       54.15      100.45     17.49 o 
   1   3   4      160.53      159.64     25.87 o 
   2   3   4     1443.43     1448.02     51.60 o 
   3   3   4       36.19      112.20     18.62 o 
   4   3   4        0.00       18.60     14.11 o 
   5   3   4     7149.55     7707.63     96.82 o 
   6   3   4      864.56      974.44     36.42 o 
   7   3   4     3802.76     3955.60     67.77 o 
   8   3   4      266.27      460.40     33.27 o 
   9   3   4      292.83      398.43     34.38 o 
  10   3   4        1.42       15.84     14.51 o 
  11   3   4     8674.39     8101.25    125.93 o 
  12   3   4      164.86      173.36     24.25 o 
  13   3   4       81.89       29.87     12.83 o 
  14   3   4       17.19       55.19     28.44 o 
  15   3   4      616.64      585.25     63.19 o 
  16   3   4      469.85      443.64     56.68 o 
  17   3   4      120.99      135.79     37.38 o 
  18   3   4       13.33       22.43     27.31 o 
  19   3   4       69.18       31.37     27.00 o 
  20   3   4      206.56      368.85     53.94 o 
  21   3   4      579.73      754.14     81.46 o 
  22   3   4       20.57      107.74     40.92 o 
 -22   4   4      377.13      408.22     57.59 o 
 -21   4   4        0.05       50.83     25.58 o 
 -20   4   4      324.90      370.71     53.61 o 
 -19   4   4       14.80       -4.88     18.07 o 
 -18   4   4      497.79      544.83     59.74 o 
 -17   4   4       57.19      106.49     43.05 o 
 -16   4   4      946.44      818.78     62.29 o 
 -15   4   4      102.76      220.90     30.00 o 
 -14   4   4       79.26      147.49     32.93 o 
 -13   4   4       28.36       39.06     27.30 o 
 -12   4   4      128.76      121.86     23.22 o 
 -11   4   4      484.45      549.98     38.05 o 
 -10   4   4     1636.04     1480.41     41.28 o 
  -9   4   4      540.57      581.03     29.91 o 
  -8   4   4        4.48        1.52     13.87 o 
  -7   4   4     1447.69     1410.63     40.99 o 
  -6   4   4      139.05       86.25     24.09 o 
  -5   4   4     1352.06     1329.49     53.80 o 
  -4   4   4    22671.58    22140.67    205.51 o 
  -3   4   4     1752.56     1891.91     59.18 o 
  -2   4   4     1209.96     1265.99     64.45 o 
  -1   4   4     7053.88     6962.00    133.36 o 
   0   4   4     3136.49     3226.41     63.63 o 
   1   4   4     1685.44     1786.19     51.06 o 
   2   4   4        0.13        6.64     19.28 o 
   3   4   4     4375.72     4127.42    111.37 o 
   4   4   4      126.48      233.34     40.04 o 
   5   4   4     1518.05     1431.40     48.59 o 
   6   4   4      738.71      831.34     37.87 o 
   7   4   4      214.08      294.66     28.40 o 
   8   4   4      296.01      391.79     26.79 o 
   9   4   4      431.17      529.16     31.34 o 
  10   4   4     1944.00     1932.74     64.11 o 
  11   4   4      373.08      374.33     36.61 o 
  12   4   4      356.41      337.07     33.76 o 
  13   4   4     1686.39     1764.30     99.66 o 
  14   4   4        8.78       -4.24     12.31 o 
  15   4   4     1903.56     1670.08     86.08 o 
  16   4   4       36.21      103.13     34.40 o 
  17   4   4     2167.84     1947.70     96.66 o 
  18   4   4       53.69       46.45     27.01 o 
  19   4   4        4.77       55.70     27.61 o 
  20   4   4        0.03       79.49     32.82 o 
  21   4   4      346.05      531.06     68.83 o 
 -22   5   4     1350.96     1320.59     88.40 o 
 -21   5   4       20.13      -21.76     21.76 o 
 -20   5   4        5.38        5.63     21.89 o 
 -19   5   4       38.65       73.42     35.71 o 
 -18   5   4      124.31      262.50     42.06 o 
 -17   5   4        0.67       -2.18     18.12 o 
 -16   5   4      595.48      577.85     48.87 o 
 -15   5   4      116.50      187.78     35.01 o 
 -14   5   4     1681.75     1678.80     80.53 o 
 -13   5   4       65.74       57.01     20.33 o 
 -12   5   4      528.80      551.25     45.16 o 
 -11   5   4       72.47      103.63     22.16 o 
 -10   5   4     1242.24     1319.60     42.42 o 
  -9   5   4      391.03      443.11     28.01 o 
  -8   5   4      949.28      909.51     52.48 o 
  -7   5   4      273.56      359.14     36.27 o 
  -6   5   4      275.61      384.85     46.81 o 
  -5   5   4      111.36      141.09     28.59 o 
  -4   5   4     2103.74     1949.88     65.23 o 
  -3   5   4      298.53      745.36    108.19 o 
  -2   5   4     1657.81     1855.52     83.30 o 
  -1   5   4       69.12      116.09     41.91 o 
   0   5   4      269.98      282.85     48.47 o 
   1   5   4      520.65      833.01     64.56 o 
   2   5   4      257.58      330.70     33.29 o 
   3   5   4      445.30      550.58     89.10 o 
   4   5   4    10739.33    10965.65    140.71 o 
   5   5   4      718.69      799.56     55.08 o 
   6   5   4        4.89       63.06     19.01 o 
   7   5   4      295.98      311.65     30.84 o 
   8   5   4       59.64       26.48     15.32 o 
   9   5   4       54.07      156.67     21.94 o 
  10   5   4     1556.00     1573.01     61.88 o 
  11   5   4       28.06       32.06     20.77 o 
  12   5   4     3282.66     3395.47     91.06 o 
  13   5   4      133.41      130.00     22.36 o 
  14   5   4     6967.92     6652.41    131.45 o 
  15   5   4       91.81      110.73     34.55 o 
  16   5   4     6292.05     6077.23    169.59 o 
  17   5   4        2.89       21.61     25.71 o 
  18   5   4     4774.11     4618.84    155.64 o 
  19   5   4        5.15       48.45     29.10 o 
  20   5   4     3117.89     3154.26    136.77 o 
  21   5   4      259.07      280.05     50.16 o 
 -21   6   4       51.17      126.12     52.99 o 
 -20   6   4      351.89      384.47     88.85 o 
 -19   6   4       18.07        3.99     24.12 o 
 -18   6   4        7.52       53.68     25.70 o 
 -17   6   4      692.21      754.08     75.44 o 
 -16   6   4      472.50      547.28     61.85 o 
 -15   6   4       19.21      119.16     43.88 o 
 -14   6   4      339.64      337.70     38.45 o 
 -13   6   4      332.97      351.17     39.40 o 
 -12   6   4     1409.49     1309.00     58.41 o 
 -11   6   4      796.17      742.13     48.78 o 
 -10   6   4      125.69      126.47     18.34 o 
  -9   6   4       38.22       33.26     16.39 o 
  -8   6   4     1787.20     1737.25     64.32 o 
  -7   6   4      319.44      287.68     41.15 o 
  -6   6   4       71.94      114.89     31.02 o 
  -5   6   4      695.40      752.78     54.52 o 
  -4   6   4    18558.80    17297.07    203.38 o 
  -3   6   4     1268.41     1319.13     77.24 o 
  -2   6   4     5302.65     5015.71    134.38 o 
  -1   6   4      753.55      887.28     70.32 o 
   0   6   4     2932.23     2604.53    100.68 o 
   1   6   4     1924.17     1966.25     91.13 o 
   2   6   4       13.75       -2.96     39.26 o 
   3   6   4        0.61       60.41     24.55 o 
   4   6   4     1544.11     1470.99     60.73 o 
   5   6   4      694.07      854.27     53.20 o 
   6   6   4     1026.78      923.25     68.10 o 
   7   6   4      106.09      127.32     23.85 o 
   8   6   4     1422.06     1350.74     54.21 o 
   9   6   4        0.27       16.45     28.24 o 
  10   6   4        0.00       37.32     40.53 o 
  11   6   4       37.63       31.71     21.52 o 
  12   6   4       82.64       77.95     19.07 o 
  13   6   4      136.79      124.62     23.25 o 
  14   6   4      103.80       95.29     18.09 o 
  15   6   4      171.01      136.24     38.60 o 
  16   6   4      419.55      400.13     57.10 o 
  17   6   4      304.21      349.76     52.89 o 
  18   6   4      838.73      882.13     84.38 o 
  19   6   4      155.18      246.92     49.25 o 
  20   6   4      366.86      475.61     98.05 o 
 -20   7   4      189.18      197.14     59.65 o 
 -19   7   4      155.93      228.44     65.63 o 
 -18   7   4      177.48      140.82     64.31 o 
 -17   7   4      868.43      927.20    128.31 o 
 -16   7   4       36.93       13.02     41.94 o 
 -15   7   4      111.63      202.56     40.72 o 
 -14   7   4     1026.72      954.34     60.10 o 
 -13   7   4       44.90       55.62     22.47 o 
 -12   7   4       50.79       45.93     26.28 o 
 -11   7   4      144.31      149.91     43.36 o 
 -10   7   4      306.70      293.77     26.73 o 
  -9   7   4     1333.62     1173.92     56.43 o 
  -8   7   4      261.77      239.75     34.07 o 
  -7   7   4      448.29      458.72     45.17 o 
  -6   7   4       45.87       94.69     29.47 o 
  -5   7   4     3232.22     3423.99     95.74 o 
  -4   7   4       88.88      151.79     42.26 o 
  -3   7   4    10980.68    10899.54    214.46 o 
  -2   7   4       26.60       49.68     74.95 o 
  -1   7   4     1186.66     1276.69     85.64 o 
   0   7   4      365.79      480.25     64.78 o 
   1   7   4     1171.04     1202.19     85.18 o 
   2   7   4       69.46       85.64     44.54 o 
   3   7   4     5478.42     5682.19    136.56 o 
   4   7   4       24.51       21.73     23.75 o 
   5   7   4     7837.73     7250.42    131.77 o 
   6   7   4       60.67       56.45     28.89 o 
   7   7   4      447.63      444.44     57.59 o 
   8   7   4     1075.58     1152.97     54.86 o 
   9   7   4     2366.63     2296.76     99.35 o 
  10   7   4      253.96      260.24     45.32 o 
  11   7   4      751.13      787.43     52.99 o 
  12   7   4       75.30       85.74     21.17 o 
  13   7   4      331.00      293.26     32.81 o 
  14   7   4       45.77       45.63     15.80 o 
  15   7   4       68.58       33.76     17.16 o 
  16   7   4       18.01       70.68     26.56 o 
  17   7   4       30.00        7.95     23.20 o 
  18   7   4      130.09      171.69     37.28 o 
  19   7   4      736.36      928.89    109.78 o 
 -18   8   4      439.62      324.35     76.69 o 
 -17   8   4        0.07       25.66     41.45 o 
 -16   8   4      141.78      191.38     66.26 o 
 -15   8   4       87.25       82.44     48.13 o 
 -14   8   4      257.79      295.14     50.88 o 
 -13   8   4     1458.53     1408.22     88.25 o 
 -12   8   4      220.53       72.15     58.51 o 
 -11   8   4      697.80      827.82     80.56 o 
 -10   8   4      329.92      377.54     65.37 o 
  -9   8   4     3066.72     2970.04     89.50 o 
  -8   8   4       55.93       75.91     26.85 o 
  -7   8   4      890.57      874.20     56.07 o 
  -6   8   4      295.72      294.33     41.17 o 
  -5   8   4     1025.32     1217.58     79.27 o 
  -4   8   4       84.47      246.42     50.58 o 
  -3   8   4     3292.08     3424.59    128.73 o 
  -2   8   4      113.87      504.57     66.13 o 
  -1   8   4      148.86      180.10     50.75 o 
   0   8   4      260.81      438.25     95.37 o 
   1   8   4        1.97       25.45     66.50 o 
   2   8   4      765.77      885.94     85.68 o 
   3   8   4      601.98      695.68     76.70 o 
   4   8   4      925.76      971.42     59.71 o 
   5   8   4     2942.56     2901.97     90.58 o 
   6   8   4     1314.03     1207.84     96.87 o 
   7   8   4      365.62      295.03     49.29 o 
   8   8   4       39.32       17.47     47.39 o 
   9   8   4      826.30      861.76     70.36 o 
  10   8   4       73.78      144.52     74.21 o 
  11   8   4       21.55       26.85     70.52 o 
  12   8   4       87.99      103.41     19.59 o 
  13   8   4       55.79       77.62     18.73 o 
  14   8   4       51.78        1.25     20.26 o 
  15   8   4       73.54       62.84     43.25 o 
  16   8   4      113.07      156.19     48.56 o 
  17   8   4      240.61      344.17     54.28 o 
 -17   9   4       96.86      167.80     55.79 o 
 -16   9   4        0.70       28.96     42.63 o 
 -15   9   4       92.19      105.28     37.67 o 
 -14   9   4       74.16       55.27     47.22 o 
 -13   9   4      135.44      148.01     35.17 o 
 -12   9   4      144.94      112.08     40.98 o 
 -11   9   4      137.00      150.43     40.24 o 
 -10   9   4      500.10      481.61     64.88 o 
  -9   9   4      453.02      511.54     66.41 o 
  -8   9   4      362.31      327.83     54.32 o 
  -7   9   4     1046.70     1075.62     69.71 o 
  -6   9   4       74.42      146.65     32.88 o 
  -5   9   4      454.36      433.27     57.61 o 
  -4   9   4     1860.06     2063.44    104.72 o 
  -3   9   4      394.27      430.68     64.63 o 
  -2   9   4      624.62      752.11     93.74 o 
  -1   9   4      108.87      207.54     51.79 o 
   0   9   4     1211.05     1311.09     91.59 o 
   1   9   4       26.48       35.55     43.13 o 
   2   9   4      811.01      944.06     89.93 o 
   3   9   4        5.89       15.31     42.82 o 
   4   9   4      123.84      143.71     63.95 o 
   5   9   4      675.16      704.52     60.49 o 
   6   9   4      334.06      343.89     42.70 o 
   7   9   4      456.76      469.52     59.35 o 
   8   9   4      357.88      380.99     53.17 o 
   9   9   4      730.89      715.24     60.48 o 
  10   9   4        0.52       30.47     27.63 o 
  11   9   4       16.67       64.81     20.98 o 
  12   9   4       57.39       53.39     16.97 o 
  13   9   4        0.49      -14.28     15.97 o 
  14   9   4        0.72      -15.11     30.27 o 
  15   9   4       22.94       65.82     18.63 o 
 -14  10   4      145.38      173.81     44.15 o 
 -13  10   4      246.81      240.20    124.34 o 
 -12  10   4       40.89       79.39     33.48 o 
 -11  10   4      272.51      312.63     51.54 o 
 -10  10   4      691.65      561.16     74.10 o 
  -9  10   4       24.62       -1.92     38.07 o 
  -8  10   4       51.38       -8.72     39.71 o 
  -7  10   4        9.01       42.86     39.27 o 
  -6  10   4       94.85      132.68     27.98 o 
  -5  10   4        5.30       53.12     27.78 o 
  -4  10   4      592.87      643.60    108.62 o 
  -3  10   4       72.68      155.38     38.44 o 
  -2  10   4       68.67       71.42     46.76 o 
  -1  10   4      130.22      159.34     42.96 o 
   0  10   4     1959.18     1924.10    105.41 o 
   1  10   4      178.66      214.47     51.07 o 
   2  10   4     2036.07     2005.74    259.04 o 
   3  10   4      449.73      506.47     67.05 o 
   4  10   4     3870.88     3985.35    193.56 o 
   5  10   4      265.58      261.27     40.97 o 
   6  10   4      652.12      757.98    108.27 o 
   7  10   4      321.48      250.99     38.63 o 
   8  10   4      987.99      952.53     69.10 o 
   9  10   4       21.16       -1.73     34.94 o 
  10  10   4       37.46      112.90     24.18 o 
  11  10   4        6.57       -1.12     24.78 o 
  12  10   4        0.07       11.79     17.23 o 
  13  10   4        4.50       43.19     20.37 o 
 -11  11   4      140.20       76.97     51.63 o 
 -10  11   4       72.40      -26.08     37.31 o 
  -9  11   4      118.58       87.25     50.95 o 
  -8  11   4       20.05       21.38     36.48 o 
  -7  11   4        7.75        9.91     27.81 o 
  -6  11   4      292.00      244.62     34.66 o 
  -5  11   4      152.00      210.51     49.74 o 
  -4  11   4      259.31      356.52     49.59 o 
  -3  11   4       42.81       81.17     26.77 o 
  -2  11   4      363.19      353.89     55.41 o 
  -1  11   4      161.36      153.11     42.98 o 
   0  11   4     1867.53     1600.71     96.72 o 
   1  11   4        0.02       16.06    103.67 o 
   2  11   4     1239.75     1288.58    111.78 o 
   3  11   4      184.14      211.14    164.80 o 
   4  11   4      217.98      182.39    116.06 o 
   5  11   4      298.34      429.78     69.87 o 
   6  11   4       58.86      127.76     27.58 o 
   7  11   4        4.70       40.82     27.61 o 
   8  11   4      136.82      181.65     36.07 o 
   9  11   4        5.16        4.92     27.37 o 
  10  11   4      202.08      113.83     34.35 o 
  -7  12   4        0.12       41.20     33.72 o 
  -6  12   4        2.95      -30.34     30.34 o 
  -5  12   4      335.80      359.18     51.20 o 
  -4  12   4       68.75       22.35     24.75 o 
  -3  12   4       28.11      118.09     74.28 o 
  -2  12   4        4.20       33.11     69.05 o 
  -1  12   4      121.80       73.58     58.62 o 
   0  12   4       11.01        0.18     73.05 o 
   1  12   4      152.29      118.12     46.63 o 
   2  12   4       25.97       91.29     71.25 o 
   3  12   4        0.61       70.29     54.21 o 
   4  12   4      227.15      244.28     47.05 o 
   5  12   4       73.15      113.76     37.11 o 
   6  12   4      712.21      703.42     71.07 o 
 -24   1   5        0.58      -15.34     32.92 o 
 -23   1   5        0.66       39.54     28.69 o 
 -22   1   5      193.29      250.49     54.27 o 
 -21   1   5      256.24      287.35     45.39 o 
 -20   1   5      432.47      433.00     54.29 o 
 -19   1   5       69.91       68.56     30.29 o 
 -18   1   5       68.48      106.03     30.83 o 
 -17   1   5       63.33       42.95     38.76 o 
 -16   1   5      197.35      132.68     34.76 o 
 -15   1   5      131.42      143.20     40.88 o 
 -14   1   5      115.20      165.16     21.13 o 
 -13   1   5      988.74      882.95     39.53 o 
 -12   1   5      468.94      505.93     33.61 o 
 -11   1   5     4427.96     4262.63     58.12 o 
 -10   1   5        4.42       20.27     11.49 o 
  -9   1   5      465.39      510.29     25.99 o 
  -8   1   5       74.61       64.08     13.27 o 
  -7   1   5    10713.34    11834.11     97.31 o 
  -6   1   5      938.71      874.53     27.93 o 
  -5   1   5    13389.44    13278.82     98.13 o 
  -4   1   5      337.62      382.00     19.32 o 
  -3   1   5      294.57      354.87     35.18 o 
  -2   1   5      138.66      194.39     19.69 o 
  -1   1   5    36134.70    32504.07    779.13 o 
   0   1   5     6868.68     5470.34     55.36 o 
   1   1   5     7466.51     6612.19     69.87 o 
   2   1   5     5860.46     5169.93     62.61 o 
   3   1   5     2938.00     2899.89     49.53 o 
   4   1   5     1654.08     1504.49     47.93 o 
   5   1   5      820.16     1008.42     30.82 o 
   6   1   5      243.06      269.39     21.37 o 
   7   1   5       14.54       70.85     12.57 o 
   8   1   5     1379.29     1400.81     33.49 o 
   9   1   5     1247.75     1312.27     84.21 o 
  10   1   5      685.56      777.32     34.84 o 
  11   1   5     3186.01     3419.30     70.88 o 
  12   1   5      634.47      663.47     62.16 o 
  13   1   5     9624.35     9099.61    181.30 o 
  14   1   5       19.66       30.69     25.26 o 
  15   1   5      963.84      917.33     65.34 o 
  16   1   5        2.76       -0.68     22.39 o 
  17   1   5     1102.18      959.18     69.32 o 
  18   1   5       63.24       54.57     28.56 o 
  19   1   5      763.88      774.67     75.07 o 
  20   1   5       12.78        8.94     50.99 o 
  21   1   5       38.67       -7.35     33.17 o 
  22   1   5       14.55       33.53     27.61 o 
 -23   2   5       61.88       69.46     31.69 o 
 -22   2   5      656.39      686.20     75.08 o 
 -21   2   5      209.83      179.57     37.52 o 
 -20   2   5      535.50      639.75     66.63 o 
 -19   2   5        8.61       31.56     21.73 o 
 -18   2   5      599.95      742.56     69.31 o 
 -17   2   5      277.04      291.46     45.00 o 
 -16   2   5     1891.08     2086.69     88.10 o 
 -15   2   5      666.50      738.11     56.64 o 
 -14   2   5      491.23      505.08     37.04 o 
 -13   2   5     1004.25      969.79     51.06 o 
 -12   2   5     1420.90     1587.33     52.54 o 
 -11   2   5      200.17      259.25     18.13 o 
 -10   2   5     2798.00     2978.82     49.49 o 
  -9   2   5      212.63      318.90     22.32 o 
  -8   2   5       15.93       28.18     12.59 o 
  -7   2   5     3738.33     3441.86     51.45 o 
  -6   2   5     1658.46     1741.67     37.22 o 
  -5   2   5      328.24      355.81     21.01 o 
  -4   2   5      952.98      972.45     27.14 o 
  -3   2   5      156.53      136.24     12.28 o 
  -2   2   5     1495.81     1255.23     40.69 o 
  -1   2   5     2538.09     2253.31     69.46 o 
   0   2   5    21313.60    19997.48    144.06 o 
   1   2   5       55.93       73.75     15.73 o 
   2   2   5    44066.86    42355.76    270.92 o 
   3   2   5      135.73      143.51     18.95 o 
   4   2   5    27881.29    26457.49    197.03 o 
   5   2   5       29.47       25.45     13.65 o 
   6   2   5    24757.22    25142.70    172.41 o 
   7   2   5      136.52      264.74     24.81 o 
   8   2   5      111.72      160.70     16.68 o 
   9   2   5       24.97       52.25     17.18 o 
  10   2   5     4271.20     4206.65     92.48 o 
  11   2   5       19.32       29.33     23.60 o 
  12   2   5    10808.06    10243.17    140.30 o 
  13   2   5      998.34      976.06     64.00 o 
  14   2   5       96.50      132.17     33.94 o 
  15   2   5        0.02       33.98     26.85 o 
  16   2   5     2222.85     2129.81    124.72 o 
  17   2   5      356.67      319.30     49.45 o 
  18   2   5      392.25      425.46     58.24 o 
  19   2   5      151.34      233.66     43.26 o 
  20   2   5        2.07       21.44     24.67 o 
  21   2   5       30.62       42.84     34.60 o 
  22   2   5      117.62      109.52     35.43 o 
 -23   3   5      190.06      347.89     53.96 o 
 -22   3   5      138.54      141.43     40.17 o 
 -21   3   5       55.23      106.35     28.60 o 
 -20   3   5      103.57      141.17     30.76 o 
 -19   3   5       84.13      104.42     27.86 o 
 -18   3   5     1880.45     1730.24     85.74 o 
 -17   3   5      390.81      431.20     53.36 o 
 -16   3   5     2614.86     2891.21    104.35 o 
 -15   3   5      188.64      227.45     31.21 o 
 -14   3   5      324.83      414.31     37.23 o 
 -13   3   5        0.00       22.89     15.99 o 
 -12   3   5     1223.43     1255.26     55.14 o 
 -11   3   5      185.31      258.05     28.54 o 
 -10   3   5        0.16      112.42     15.00 o 
  -9   3   5      143.33      188.70     19.43 o 
  -8   3   5     1489.52     1728.67     46.55 o 
  -7   3   5      101.09       97.65     17.00 o 
  -6   3   5     2958.58     3215.09     58.40 o 
  -5   3   5        0.61        7.29     10.40 o 
  -4   3   5      824.82      812.52     55.61 o 
  -3   3   5      568.52      630.15     44.42 o 
  -2   3   5     3386.85     3808.75    125.20 o 
  -1   3   5      297.02      315.77     39.65 o 
   0   3   5     5077.65     5508.19     71.79 o 
   1   3   5       39.71       71.26     17.00 o 
   2   3   5       46.95       73.47     18.20 o 
   3   3   5      272.82      303.12     25.23 o 
   4   3   5     2740.08     3233.43     61.51 o 
   5   3   5      213.77      330.60     25.71 o 
   6   3   5     2174.48     2292.15     54.09 o 
   7   3   5     1414.84     1307.87     40.96 o 
   8   3   5      412.30      418.75     24.24 o 
   9   3   5        1.74       -5.46     11.67 o 
  10   3   5     3001.55     3174.15     87.71 o 
  11   3   5      817.12      999.41     45.39 o 
  12   3   5      846.85      777.37     48.94 o 
  13   3   5        0.20        0.29     10.65 o 
  14   3   5       72.24      129.99     34.98 o 
  15   3   5        0.01       -5.27     22.39 o 
  16   3   5      330.90      355.50     52.11 o 
  17   3   5       72.30       50.70     48.68 o 
  18   3   5      290.64      275.47     87.14 o 
  19   3   5        1.39       18.17     24.17 o 
  20   3   5      453.79      429.90     61.38 o 
  21   3   5       68.27      159.42     37.62 o 
  22   3   5     1163.45     1212.11    152.71 o 
 -22   4   5      333.02      287.89     51.34 o 
 -21   4   5       17.60       30.82     51.83 o 
 -20   4   5       52.46      102.58     29.36 o 
 -19   4   5      144.97      136.14     32.94 o 
 -18   4   5      774.08      810.58     93.57 o 
 -17   4   5      567.62      593.34     68.87 o 
 -16   4   5        8.38        5.93     20.71 o 
 -15   4   5      532.28      624.45     45.70 o 
 -14   4   5        0.58       10.74     17.35 o 
 -13   4   5      177.17      216.33     29.93 o 
 -12   4   5     1208.95     1302.97     71.43 o 
 -11   4   5       77.26       75.14     15.13 o 
 -10   4   5     1020.14      991.09     38.98 o 
  -9   4   5      298.98      290.98     24.52 o 
  -8   4   5        8.76       11.90     10.96 o 
  -7   4   5       14.79       41.26     12.97 o 
  -6   4   5      242.43      368.49     25.55 o 
  -5   4   5     4757.29     4711.25     89.89 o 
  -4   4   5     9270.55     9524.77    127.34 o 
  -3   4   5      141.42      154.62     27.24 o 
  -2   4   5       38.61       66.28     30.59 o 
  -1   4   5     1100.36      907.55     73.34 o 
   0   4   5       36.93       66.73     22.13 o 
   1   4   5     1250.46     1325.15    148.72 o 
   2   4   5      111.79      170.63     26.93 o 
   3   4   5     9420.72     8639.98    132.34 o 
   4   4   5     1135.71     1087.28     43.55 o 
   5   4   5      410.50      438.23     31.21 o 
   6   4   5       61.72       74.09     18.65 o 
   7   4   5     1050.87     1234.81     43.75 o 
   8   4   5      768.04      858.86     37.10 o 
   9   4   5       63.06      114.50     15.89 o 
  10   4   5        4.97       38.92     17.94 o 
  11   4   5       23.49       42.29     19.31 o 
  12   4   5      500.69      585.27     40.33 o 
  13   4   5     1049.15     1061.49     64.68 o 
  14   4   5      333.37      329.29     38.57 o 
  15   4   5     1151.41     1195.74     75.77 o 
  16   4   5      265.64      265.43     47.15 o 
  17   4   5      520.22      521.20     62.90 o 
  18   4   5        9.32       41.52     27.40 o 
  19   4   5       72.04       66.92     30.42 o 
  20   4   5      189.15      171.25     42.27 o 
  21   4   5     1199.76     1261.76    209.94 o 
 -22   5   5       19.95       88.48     47.95 o 
 -21   5   5      842.68      791.78     80.16 o 
 -20   5   5       20.56       58.61     25.85 o 
 -19   5   5      734.84      882.82    106.87 o 
 -18   5   5      178.87      260.04     41.32 o 
 -17   5   5      244.53      212.78     38.52 o 
 -16   5   5        0.74      106.99     23.00 o 
 -15   5   5      173.09      161.54     28.16 o 
 -14   5   5      105.20      129.72     26.77 o 
 -13   5   5     1652.51     1507.92     74.54 o 
 -12   5   5       37.66       23.83     17.14 o 
 -11   5   5     1405.46     1328.78     54.71 o 
 -10   5   5        0.08       -2.78     12.08 o 
  -9   5   5     1451.04     1572.23     46.78 o 
  -8   5   5       54.15       84.94     17.24 o 
  -7   5   5     3272.71     2953.98    113.33 o 
  -6   5   5       14.63      131.88     38.81 o 
  -5   5   5     6716.94     6342.66    111.63 o 
  -4   5   5      742.47      766.09     49.37 o 
  -3   5   5    10468.50    10406.96    181.33 o 
  -2   5   5        6.71       20.43     32.46 o 
  -1   5   5     5094.92     5141.59    127.32 o 
   0   5   5       24.37        9.65     36.74 o 
   1   5   5     8977.56     8396.60    116.68 o 
   2   5   5      360.41      541.89     42.69 o 
   3   5   5     1491.72     1425.22     81.40 o 
   4   5   5       70.82      124.97     22.94 o 
   5   5   5       10.09       14.40     16.89 o 
   6   5   5       50.51       93.90     20.17 o 
   7   5   5     1921.05     1951.92     58.80 o 
   8   5   5      400.40      446.87     32.48 o 
   9   5   5     3867.48     3910.17    157.59 o 
  10   5   5      251.71      264.52     34.91 o 
  11   5   5       62.80       54.88     27.16 o 
  12   5   5       12.19       60.94     19.31 o 
  13   5   5      662.18      730.96     47.47 o 
  14   5   5        5.64       68.82     16.96 o 
  15   5   5     2215.75     2069.12     99.23 o 
  16   5   5       68.43       87.27     29.44 o 
  17   5   5     3775.95     3579.71    133.87 o 
  18   5   5       51.28      122.56     33.18 o 
  19   5   5     1510.99     1388.83     89.81 o 
  20   5   5      995.10     1225.66     85.39 o 
 -21   6   5       59.43      188.84     69.42 o 
 -20   6   5       86.14      113.84     48.52 o 
 -19   6   5      262.64      215.02     62.28 o 
 -18   6   5      139.85       74.56     44.47 o 
 -17   6   5     1432.51     1430.81     80.64 o 
 -16   6   5      531.87      478.95     47.73 o 
 -15   6   5     2832.07     2747.46    106.64 o 
 -14   6   5       11.07       66.77     26.09 o 
 -13   6   5     1230.80     1308.47     71.41 o 
 -12   6   5      779.11      869.41     52.62 o 
 -11   6   5      958.48      935.28     51.31 o 
 -10   6   5     1168.70     1234.30     76.09 o 
  -9   6   5        6.27       -4.83     12.19 o 
  -8   6   5      620.04      632.62     45.58 o 
  -7   6   5     3354.58     3448.54     90.80 o 
  -6   6   5     2299.54     2141.76     73.83 o 
  -5   6   5     1642.40     1396.71     63.32 o 
  -4   6   5     1550.22     2017.48    144.20 o 
  -3   6   5       20.88        2.12     33.32 o 
  -2   6   5     1063.00      953.41     72.54 o 
  -1   6   5      644.64      761.44     71.21 o 
   0   6   5       61.61       40.51     38.70 o 
   1   6   5       19.67       82.03     40.60 o 
   2   6   5        0.54       -1.75     19.72 o 
   3   6   5      157.83      153.05     31.09 o 
   4   6   5       73.10      168.80     33.76 o 
   5   6   5     4227.27     4020.02    229.93 o 
   6   6   5      267.08      207.73     29.93 o 
   7   6   5      763.98      833.87     45.99 o 
   8   6   5     2303.19     2299.86     69.13 o 
   9   6   5       34.05       39.99     48.31 o 
  10   6   5      392.78      429.29     53.05 o 
  11   6   5       51.51       66.56     27.26 o 
  12   6   5      816.87      754.51     50.47 o 
  13   6   5     1022.65      905.21     55.85 o 
  14   6   5      970.70      841.94     64.58 o 
  15   6   5      806.09      856.57    117.18 o 
  16   6   5      798.89      829.16     79.96 o 
  17   6   5     1801.60     1941.73    101.82 o 
  18   6   5      326.48      334.09     51.85 o 
  19   6   5      334.42      495.38     65.05 o 
 -20   7   5      249.84      181.19     58.35 o 
 -19   7   5       29.51       71.42     46.01 o 
 -18   7   5        4.31       53.21     47.03 o 
 -17   7   5       47.65       40.88     28.16 o 
 -16   7   5        3.03       21.03     31.72 o 
 -15   7   5      558.25      542.62    101.93 o 
 -14   7   5        8.18       -5.42     41.42 o 
 -13   7   5     1248.97     1100.72     77.37 o 
 -12   7   5        3.01       28.15     18.53 o 
 -11   7   5     2324.62     2049.69     73.98 o 
 -10   7   5      470.45      504.56     31.19 o 
  -9   7   5     1593.61     1425.13     50.70 o 
  -8   7   5     1439.14     1453.85     64.20 o 
  -7   7   5     1113.56     1142.74     59.53 o 
  -6   7   5     1460.19     1365.41     64.62 o 
  -5   7   5     2209.76     2066.49     84.74 o 
  -4   7   5     2262.41     2089.05    157.66 o 
  -3   7   5     1982.95     1984.28    101.94 o 
  -2   7   5      115.69      119.97     65.22 o 
  -1   7   5      565.08      674.56     73.91 o 
   0   7   5     1351.24     1282.39     88.64 o 
   1   7   5      627.11      622.57     73.81 o 
   2   7   5      382.19      314.30     59.64 o 
   3   7   5     1575.33     1868.74     75.83 o 
   4   7   5       52.71       25.46     24.94 o 
   5   7   5      295.76      409.74     51.70 o 
   6   7   5     2035.96     1954.10     68.58 o 
   7   7   5       26.42       64.09     21.75 o 
   8   7   5     2435.92     2401.80     75.61 o 
   9   7   5      954.41      992.53     69.82 o 
  10   7   5      286.56      242.81     44.16 o 
  11   7   5      169.07      191.27     35.08 o 
  12   7   5      436.91      359.19     40.24 o 
  13   7   5      333.67      316.71     36.82 o 
  14   7   5      206.92      181.19     25.54 o 
  15   7   5        0.83        7.63     15.15 o 
  16   7   5      748.55      866.34     89.06 o 
  17   7   5       63.93       85.42     32.37 o 
  18   7   5       37.72        3.15     26.13 o 
 -18   8   5      557.71      564.95    102.94 o 
 -17   8   5       25.32       37.96     39.37 o 
 -16   8   5     1204.63     1180.91    141.39 o 
 -15   8   5       76.17       27.08     50.96 o 
 -14   8   5      258.60      267.37     74.57 o 
 -13   8   5        7.63       35.62     33.45 o 
 -12   8   5       35.07      -26.48     34.70 o 
 -11   8   5      103.61      100.99     38.78 o 
 -10   8   5      581.14      538.82     67.93 o 
  -9   8   5        7.58      111.14     27.04 o 
  -8   8   5     1438.10     1335.05     65.13 o 
  -7   8   5      424.49      543.09     91.37 o 
  -6   8   5      659.58      716.24     75.26 o 
  -5   8   5      338.87      442.91     63.47 o 
  -4   8   5     4626.12     4510.29    147.58 o 
  -3   8   5      335.39      365.44     61.64 o 
  -2   8   5     7382.63     7001.31    356.28 o 
  -1   8   5      364.19      376.91     72.34 o 
   0   8   5        0.99       19.39     41.83 o 
   1   8   5      438.97      334.58     63.44 o 
   2   8   5        1.34        8.45     45.52 o 
   3   8   5       16.69      110.39     68.49 o 
   4   8   5      241.31      323.15     42.77 o 
   5   8   5      132.90      211.20     43.84 o 
   6   8   5      147.43      235.58     43.52 o 
   7   8   5      322.46      383.40     41.89 o 
   8   8   5       11.63        6.53     32.37 o 
   9   8   5        1.36       -1.25     22.15 o 
  10   8   5       75.09       59.04     26.58 o 
  11   8   5       57.45       55.83     34.87 o 
  12   8   5        0.12       12.92     15.95 o 
  13   8   5        7.30       53.63     15.98 o 
  14   8   5        1.53       47.75     18.25 o 
  15   8   5        3.73       -5.28     22.74 o 
  16   8   5      306.97      382.28     55.81 o 
  17   8   5        3.54       53.35     25.16 o 
 -17   9   5      150.28      236.49     43.56 o 
 -16   9   5       16.69       30.55     39.95 o 
 -15   9   5        3.39        9.06     41.72 o 
 -14   9   5        6.55      115.92     54.66 o 
 -13   9   5      569.79      494.91     67.98 o 
 -12   9   5      646.10      569.88     71.41 o 
 -11   9   5        0.14        4.37     31.37 o 
 -10   9   5      329.31      297.44     57.04 o 
  -9   9   5      284.41      292.80     48.02 o 
  -8   9   5      429.22      414.59     45.35 o 
  -7   9   5      452.84      552.65     65.91 o 
  -6   9   5     1142.51     1038.93     74.15 o 
  -5   9   5       60.81      112.24     41.20 o 
  -4   9   5      236.82      261.33     55.20 o 
  -3   9   5      206.79      264.25     69.76 o 
  -2   9   5      251.45      156.61     54.80 o 
  -1   9   5        3.93      -37.62     37.62 o 
   0   9   5      155.81      171.94     54.13 o 
   1   9   5       76.08       78.32     49.18 o 
   2   9   5      383.03      348.53     79.48 o 
   3   9   5      115.54      146.09     54.35 o 
   4   9   5      140.13       90.00     44.01 o 
   5   9   5        8.89       55.39     31.48 o 
   6   9   5      258.57      289.22     50.55 o 
   7   9   5      108.77      165.13     32.02 o 
   8   9   5      667.98      680.13     74.09 o 
   9   9   5      196.43      223.10     38.34 o 
  10   9   5      283.47      329.28     85.41 o 
  11   9   5      363.04      464.83     43.51 o 
  12   9   5      658.94      635.07     46.10 o 
  13   9   5      409.02      429.45     47.67 o 
  14   9   5      410.82      314.13     35.35 o 
  15   9   5      207.47      120.16     32.88 o 
 -14  10   5      161.90      234.69     69.44 o 
 -13  10   5     1126.54     1197.63     85.33 o 
 -12  10   5       75.67      123.73     74.13 o 
 -11  10   5     1748.97     1792.36    104.79 o 
 -10  10   5       41.71      -18.60     41.80 o 
  -9  10   5        0.65      -34.06     34.06 o 
  -8  10   5       45.64       -3.97     23.67 o 
  -7  10   5      396.90      441.60     53.08 o 
  -6  10   5       95.17      133.18     73.43 o 
  -5  10   5      521.55      669.12     76.63 o 
  -4  10   5        1.25       13.66    100.43 o 
  -3  10   5      944.77     1189.18    105.18 o 
  -2  10   5       74.14       32.05     60.23 o 
  -1  10   5     2128.51     2025.57    113.34 o 
   0  10   5      315.52      335.63     66.08 o 
   1  10   5     1092.82     1152.25     96.24 o 
   2  10   5       68.66       98.50     62.56 o 
   3  10   5        7.09      -24.26    113.86 o 
   4  10   5      588.05      703.93    118.92 o 
   5  10   5        2.49      -18.13     24.53 o 
   6  10   5      679.44      699.77     68.82 o 
   7  10   5      294.58      331.42     72.73 o 
   8  10   5     1158.23     1266.21     74.70 o 
   9  10   5      526.71      495.55     44.85 o 
  10  10   5      482.60      398.76     59.53 o 
  11  10   5      134.50      136.01     24.80 o 
  12  10   5        0.81      -12.67     24.18 o 
  13  10   5        5.42      -26.06     41.12 o 
 -11  11   5      123.40      202.43     64.78 o 
 -10  11   5        0.01       -2.90     41.19 o 
  -9  11   5        6.43      -37.65     40.59 o 
  -8  11   5      193.79      199.81     71.11 o 
  -7  11   5       69.21       58.57     21.50 o 
  -6  11   5       42.07       45.91     23.21 o 
  -5  11   5      291.50      397.70     86.54 o 
  -4  11   5       13.96       60.80    109.90 o 
  -3  11   5      963.05      847.71     72.90 o 
  -2  11   5      651.18      719.51     82.86 o 
  -1  11   5       59.98       30.31     70.63 o 
   0  11   5      339.66      451.81     63.80 o 
   1  11   5      242.48      237.74     74.55 o 
   2  11   5      749.78      751.66     84.63 o 
   3  11   5        6.73      159.74     46.07 o 
   4  11   5       23.60       67.25     41.06 o 
   5  11   5        0.45      -11.58     23.18 o 
   6  11   5       69.20       98.59     29.12 o 
   7  11   5       27.54       16.15     28.75 o 
   8  11   5      124.56      130.06     27.96 o 
   9  11   5       92.34      190.87     43.43 o 
  10  11   5       14.95       11.58     28.11 o 
  -7  12   5      214.44      200.09     68.34 o 
  -6  12   5        5.26      -23.26     23.26 o 
  -5  12   5      268.00      144.24     32.61 o 
  -4  12   5       90.45       -6.48     25.69 o 
  -3  12   5       21.42       25.78     44.91 o 
  -2  12   5       76.76      104.47     63.56 o 
  -1  12   5      397.05      360.97     55.69 o 
   0  12   5        0.04      103.33     75.38 o 
   1  12   5       74.64      228.63     40.94 o 
   2  12   5      152.96      140.14     47.78 o 
   4  12   5      229.20      354.02     61.67 o 
   5  12   5      918.10      814.24     87.87 o 
 -24   0   6      201.04      204.94     60.56 o 
 -23   0   6       23.78       67.15     40.01 o 
 -22   0   6     2401.75     2326.68    151.68 o 
 -21   0   6        6.61      103.52     39.57 o 
 -20   0   6    12030.47    10447.79    312.82 o 
 -19   0   6      339.89      401.93     73.64 o 
 -18   0   6     3110.07     3169.29    161.18 o 
 -17   0   6      347.60      404.24     73.46 o 
 -16   0   6    14533.06    15474.75    344.92 o 
 -15   0   6     1081.24     1167.00     94.73 o 
 -14   0   6     1044.74      989.86     85.23 o 
 -13   0   6      698.68      750.74     41.72 o 
 -12   0   6      378.00      525.55     41.55 o 
 -11   0   6       69.63       63.77     20.67 o 
 -10   0   6    16876.12    18395.75    822.18 o 
  -9   0   6       64.83       85.94     22.48 o 
  -8   0   6    17269.74    22039.89    866.09 o 
  -7   0   6      221.43      208.17     26.17 o 
  -6   0   6      324.23      419.55     68.24 o 
  -5   0   6      132.05      104.60     21.08 o 
  -4   0   6      659.64      763.43     36.00 o 
  -3   0   6      113.26      105.74     18.68 o 
  -2   0   6     2001.37     1569.24     76.87 o 
  -1   0   6       25.61       23.40     31.61 o 
   0   0   6     8253.57     8215.31    156.23 o 
   1   0   6     1527.44     1477.25     72.68 o 
   2   0   6      471.84      815.66     58.62 o 
   3   0   6      226.89      275.37     27.76 o 
   4   0   6        0.13       80.05     21.47 o 
   5   0   6      238.74      389.60     31.42 o 
   6   0   6    18539.61    22968.29    221.13 o 
   7   0   6       38.82       54.25     17.63 o 
   8   0   6     5013.00     5187.15     93.70 o 
   9   0   6     1328.83     1397.44     49.27 o 
  10   0   6     2568.24     3001.53     72.04 o 
  11   0   6       20.05       38.75     11.17 o 
  12   0   6      507.52      634.68     82.68 o 
  13   0   6        1.27        5.08     32.10 o 
  14   0   6     2351.52     2193.02    130.61 o 
  15   0   6       88.64       89.79     48.67 o 
  16   0   6     5200.04     4752.08    198.41 o 
  17   0   6      102.97      173.75     56.92 o 
  18   0   6     3727.96     3368.79    178.51 o 
  19   0   6      141.05      133.75     48.15 o 
  20   0   6      145.46      174.18     57.44 o 
  21   0   6        0.67       -3.08     29.97 o 
  22   0   6       60.82       82.61     46.29 o 
 -24   1   6        2.81       21.72     29.13 o 
 -23   1   6        4.49       -0.10     26.53 o 
 -22   1   6        0.03       41.36     24.19 o 
 -21   1   6      483.15      494.51     58.72 o 
 -20   1   6      241.26      193.85     53.60 o 
 -19   1   6      352.06      322.56     51.80 o 
 -18   1   6     1007.42     1139.63     69.59 o 
 -17   1   6        6.24       16.18     23.03 o 
 -16   1   6     1222.45     1149.48     67.57 o 
 -15   1   6       14.38       66.08     25.26 o 
 -14   1   6     1521.50     1532.39     51.20 o 
 -13   1   6     1407.07     1222.81     46.05 o 
 -12   1   6      463.51      469.23     25.08 o 
 -11   1   6     1193.23     1123.04     33.09 o 
 -10   1   6       10.48       31.43     12.67 o 
  -9   1   6       75.15      118.80     16.81 o 
  -8   1   6       19.87      126.24     27.24 o 
  -7   1   6    11205.95    10790.21    172.75 o 
  -6   1   6     1018.12      842.16     28.28 o 
  -5   1   6     4188.47     3768.94     49.28 o 
  -4   1   6      119.88      107.57     17.05 o 
  -3   1   6      694.84      536.49     20.16 o 
  -2   1   6     6461.10     6663.25    190.69 o 
  -1   1   6     5197.54     4210.37    130.68 o 
   0   1   6     4001.61     3637.20     47.84 o 
   1   1   6       28.43       39.33     13.27 o 
   2   1   6     2941.00     2649.39     47.82 o 
   3   1   6     3914.19     3702.90     58.24 o 
   4   1   6     3589.82     3743.22     60.28 o 
   5   1   6      199.86      308.86     21.00 o 
   6   1   6       84.75      152.48     16.83 o 
   7   1   6     1541.71     1690.99     38.31 o 
   8   1   6     2384.24     2284.63     43.55 o 
   9   1   6      317.07      357.05     20.85 o 
  10   1   6      226.53      309.81     18.60 o 
  11   1   6      921.88      941.15     49.80 o 
  12   1   6      630.45      579.22     55.98 o 
  13   1   6     1188.43     1331.14     72.46 o 
  14   1   6     6475.60     5985.82    149.04 o 
  15   1   6      786.95      847.05     73.34 o 
  16   1   6      404.60      355.33     79.61 o 
  17   1   6       46.89       96.39     30.94 o 
  18   1   6      246.64      224.86     69.27 o 
  19   1   6      135.47      161.30     38.30 o 
  20   1   6       18.42      -18.85     21.23 o 
  21   1   6      165.20       95.89     34.61 o 
  22   1   6      270.95      287.08     50.75 o 
 -23   2   6      179.65      181.26     59.47 o 
 -22   2   6      171.54      114.70     37.56 o 
 -21   2   6       29.44       31.22     22.17 o 
 -20   2   6      217.35      199.06     37.50 o 
 -19   2   6      518.65      536.66     58.85 o 
 -18   2   6     1284.00     1254.64     72.65 o 
 -17   2   6     1367.58     1228.05     76.05 o 
 -16   2   6      140.39      141.62     32.87 o 
 -15   2   6      628.26      687.25     54.65 o 
 -14   2   6      383.37      438.13     37.51 o 
 -13   2   6      469.73      513.20     36.50 o 
 -12   2   6      199.73      294.86     18.64 o 
 -11   2   6       14.34       43.74     17.57 o 
 -10   2   6     1038.27     1104.52     33.23 o 
  -9   2   6        7.75       41.80     12.37 o 
  -8   2   6      216.01      267.99     20.85 o 
  -7   2   6      853.80     1070.40     31.69 o 
  -6   2   6       23.70       18.72     11.35 o 
  -5   2   6     1879.55     2110.17     38.43 o 
  -4   2   6       80.77       46.96     11.46 o 
  -3   2   6        5.59       17.69     18.25 o 
  -2   2   6      221.66      321.76     34.67 o 
  -1   2   6      906.59     1138.86     50.92 o 
   0   2   6     1058.95     1013.15     28.78 o 
   1   2   6     7015.42     6505.54     74.62 o 
   2   2   6     1131.30     1230.62    139.94 o 
   3   2   6      700.18     1026.03     47.81 o 
   4   2   6     1602.96     1684.14     44.22 o 
   5   2   6      112.64      175.49     20.90 o 
   6   2   6      685.28      700.02     32.93 o 
   7   2   6        0.42       23.95     14.14 o 
   8   2   6      430.30      479.44     25.34 o 
   9   2   6      852.88      787.15     27.82 o 
  10   2   6      213.37      260.35     31.24 o 
  11   2   6      186.43      183.13     23.71 o 
  12   2   6      644.85      799.72     68.72 o 
  13   2   6     5920.81     5996.44    146.08 o 
  14   2   6      323.45      344.31     49.41 o 
  15   2   6       43.53       69.41     30.23 o 
  16   2   6      209.90      247.27     45.91 o 
  17   2   6     1573.76     1458.61     84.64 o 
  18   2   6       59.92       97.87     32.16 o 
  19   2   6      475.42      571.07     65.61 o 
  20   2   6        0.44      -22.44     44.85 o 
  21   2   6       66.96       95.37     35.07 o 
  22   2   6      147.96      174.63     59.69 o 
 -23   3   6     3259.57     2977.79    132.63 o 
 -22   3   6       48.18       71.46     28.99 o 
 -21   3   6      598.93      598.36     67.28 o 
 -20   3   6       40.00       58.74     24.75 o 
 -19   3   6     1934.31     2141.28     96.62 o 
 -18   3   6      182.28      264.82     41.07 o 
 -17   3   6     1671.64     1650.56     81.63 o 
 -16   3   6      176.62      227.74     38.70 o 
 -15   3   6     2515.48     2414.15     71.80 o 
 -14   3   6        0.23       12.11     20.44 o 
 -13   3   6      844.80      842.89     45.43 o 
 -12   3   6     1413.29     1414.60     54.86 o 
 -11   3   6      346.35      495.77     42.62 o 
 -10   3   6     1096.65     1088.63     35.46 o 
  -9   3   6      154.03      200.71     19.95 o 
  -8   3   6     1081.78     1139.51     35.20 o 
  -7   3   6       81.68      111.80     16.67 o 
  -6   3   6      230.89      257.45     20.48 o 
  -5   3   6      960.04     1100.40     31.52 o 
  -4   3   6       30.46       74.97     12.49 o 
  -3   3   6      664.76      618.23     38.37 o 
  -2   3   6     1351.59     1542.64     63.21 o 
  -1   3   6    15709.66    16066.89    195.53 o 
   0   3   6      178.82      310.23     24.54 o 
   1   3   6       85.79      220.01     21.86 o 
   2   3   6     1482.10     1605.77     44.41 o 
   3   3   6    16402.83    16823.95    205.34 o 
   4   3   6      848.05      958.91     47.94 o 
   5   3   6      372.49      427.01     29.11 o 
   6   3   6     2385.90     2577.02     66.04 o 
   7   3   6       50.59       27.77     13.60 o 
   8   3   6      309.78      453.95     26.04 o 
   9   3   6      322.40      380.61     24.60 o 
  10   3   6     1232.71     1396.23     53.58 o 
  11   3   6      143.38      185.15     28.67 o 
  12   3   6       50.45      108.99     23.09 o 
  13   3   6      108.40       77.85     30.61 o 
  14   3   6        8.95       36.17     26.05 o 
  15   3   6        0.62      -11.37     24.25 o 
  16   3   6      127.20      146.24     39.34 o 
  17   3   6     2975.01     2813.67    115.51 o 
  18   3   6       79.93       74.09     29.77 o 
  19   3   6      201.37      258.49     48.39 o 
  20   3   6      495.85      504.28     64.41 o 
  21   3   6      493.29      553.64     87.65 o 
 -22   4   6       65.77      114.55     82.91 o 
 -21   4   6        4.14      -14.30     22.21 o 
 -20   4   6       25.45       66.90     29.22 o 
 -19   4   6       18.11       40.54     48.74 o 
 -18   4   6       47.67       47.06     23.39 o 
 -17   4   6      783.69      906.25     65.43 o 
 -16   4   6      185.30      121.44     23.80 o 
 -15   4   6       31.02       45.88     21.02 o 
 -14   4   6        0.18       14.34     17.51 o 
 -13   4   6      674.34      682.62     42.96 o 
 -12   4   6     2484.12     2364.81     70.17 o 
 -11   4   6        7.70       -0.01     10.08 o 
 -10   4   6        8.87       21.13     11.01 o 
  -9   4   6       31.27       28.50     12.00 o 
  -8   4   6      487.16      443.97     48.38 o 
  -7   4   6     2151.18     2231.99     54.47 o 
  -6   4   6     2179.30     2233.99     53.21 o 
  -5   4   6     5944.01     6177.29    124.76 o 
  -4   4   6      322.44      332.94     74.50 o 
  -3   4   6        0.17       -2.17     25.56 o 
  -2   4   6      312.21      404.71     65.02 o 
  -1   4   6      692.45      789.74     56.10 o 
   0   4   6     1743.92     1621.91     49.98 o 
   1   4   6     4074.65     4151.43     73.05 o 
   2   4   6     1445.31     1380.84     73.92 o 
   3   4   6      793.69      792.89     69.09 o 
   4   4   6     1666.00     1462.51     49.34 o 
   5   4   6     1526.86     1350.59     90.54 o 
   6   4   6       32.39       27.23     19.29 o 
   7   4   6     2003.07     2052.50     56.26 o 
   8   4   6      969.89      960.77     39.87 o 
   9   4   6      365.90      357.97     24.97 o 
  10   4   6      647.88      732.70     46.96 o 
  11   4   6       83.52       98.74     22.31 o 
  12   4   6        5.74       14.95     22.27 o 
  13   4   6      847.24      882.30     47.65 o 
  14   4   6       18.84       15.89     25.63 o 
  15   4   6      842.22      737.82     70.60 o 
  16   4   6       83.97       55.84     30.20 o 
  17   4   6      908.82      934.78     83.57 o 
  18   4   6       32.07       31.44     26.28 o 
  19   4   6      414.26      469.78    112.72 o 
  20   4   6     1191.44     1195.17     91.45 o 
  21   4   6       10.15       30.15     26.98 o 
 -22   5   6      755.71      978.44    133.53 o 
 -21   5   6       25.65      119.15     55.58 o 
 -20   5   6      132.41      143.40     51.77 o 
 -19   5   6       95.16      112.88     37.83 o 
 -18   5   6     1939.93     1914.92     91.79 o 
 -17   5   6       23.65       14.96     18.78 o 
 -16   5   6     2583.25     2545.57     81.73 o 
 -15   5   6        1.55       50.89     19.46 o 
 -14   5   6     2187.67     2381.69     76.57 o 
 -13   5   6      151.29      126.03     26.32 o 
 -12   5   6        0.19       27.77     17.28 o 
 -11   5   6       69.54       76.77     18.36 o 
 -10   5   6      114.20      143.82     21.17 o 
  -9   5   6      712.67      713.45     42.16 o 
  -8   5   6     6073.50     5711.73     85.73 o 
  -7   5   6      634.71      641.13     34.96 o 
  -6   5   6     8939.11     8971.06    135.29 o 
  -5   5   6      986.04     1107.69     54.91 o 
  -4   5   6      240.92      244.35     34.04 o 
  -3   5   6     2491.90     2341.92    157.38 o 
  -2   5   6      401.89      562.89    107.59 o 
  -1   5   6      868.80      905.52     67.19 o 
   0   5   6     1125.96     1398.45    108.53 o 
   1   5   6     1745.73     1985.80     66.67 o 
   2   5   6     4011.05     3799.52     77.94 o 
   3   5   6      743.55      813.72     48.88 o 
   4   5   6       55.00       88.40     21.65 o 
   5   5   6      179.35      157.08     24.88 o 
   6   5   6      433.90      477.21     34.60 o 
   7   5   6      572.49      571.92     42.36 o 
   8   5   6     1304.41     1324.77     50.05 o 
   9   5   6       33.56       30.89     27.14 o 
  10   5   6     1531.27     1657.62     74.76 o 
  11   5   6      624.55      660.45     51.70 o 
  12   5   6      845.12      812.07     52.20 o 
  13   5   6       16.01       32.22     21.34 o 
  14   5   6      213.63      195.99     24.36 o 
  15   5   6       21.96       51.65     27.89 o 
  16   5   6      521.95      527.78     63.61 o 
  17   5   6        8.53       13.19     24.51 o 
  18   5   6       57.66       39.05     28.83 o 
  19   5   6       49.40       56.70     29.28 o 
  20   5   6      824.51      943.86     91.22 o 
 -21   6   6       75.22       26.17     45.19 o 
 -20   6   6        5.87       21.94     39.92 o 
 -19   6   6      318.20      338.14     74.22 o 
 -18   6   6      181.22      178.62     56.71 o 
 -17   6   6      365.77      454.03     56.62 o 
 -16   6   6      320.71      407.17     78.05 o 
 -15   6   6     1942.21     2098.87    100.21 o 
 -14   6   6     2403.12     2585.56     83.15 o 
 -13   6   6      555.67      632.32     63.88 o 
 -12   6   6     1370.55     1463.59     81.16 o 
 -11   6   6      116.19      144.77     34.88 o 
 -10   6   6     1973.87     2090.31     56.64 o 
  -9   6   6      183.56      165.19     22.77 o 
  -8   6   6     1074.91      964.08     40.71 o 
  -7   6   6      453.57      616.18     50.68 o 
  -6   6   6     4462.33     4409.35    102.87 o 
  -5   6   6        8.40        6.42     25.78 o 
  -4   6   6     2644.52     2404.93    100.39 o 
  -3   6   6        0.74       -3.86     35.24 o 
  -2   6   6      894.10      869.62     75.17 o 
  -1   6   6      288.61      289.31     52.47 o 
   0   6   6      623.59      685.63     69.68 o 
   1   6   6     1142.60     1353.76    111.68 o 
   2   6   6      444.01      515.60     50.08 o 
   3   6   6        2.72       38.11     26.47 o 
   4   6   6      160.41      180.51     27.68 o 
   5   6   6      457.82      634.21     63.58 o 
   6   6   6     5585.47     5272.34    104.07 o 
   7   6   6      459.17      419.15     38.88 o 
   8   6   6      493.44      534.57     38.97 o 
   9   6   6      170.07      241.51     44.09 o 
  10   6   6     6750.48     6541.92    160.51 o 
  11   6   6      133.34       94.64     25.42 o 
  12   6   6      902.15      879.07     53.50 o 
  13   6   6      506.08      502.54     46.54 o 
  14   6   6     2464.63     2193.14     77.93 o 
  15   6   6      442.94      439.54     57.89 o 
  16   6   6      815.70      781.75     77.49 o 
  17   6   6      293.28      312.45     50.10 o 
  18   6   6       65.29      103.91     47.81 o 
  19   6   6       77.59       24.20     24.98 o 
 -20   7   6        2.35       15.48     44.69 o 
 -19   7   6       31.88       73.51     49.62 o 
 -18   7   6       47.44       73.68     47.93 o 
 -17   7   6      103.85      106.09     35.01 o 
 -16   7   6        0.00        3.78     29.85 o 
 -15   7   6       73.86       54.31    109.04 o 
 -14   7   6       46.46       68.11     52.51 o 
 -13   7   6     1271.34     1126.47    115.02 o 
 -12   7   6      476.53      617.83    101.27 o 
 -11   7   6      690.34      828.54     78.73 o 
 -10   7   6     1370.95     1321.59     59.55 o 
  -9   7   6      636.31      546.92     50.86 o 
  -8   7   6      134.01      140.19     31.36 o 
  -7   7   6     1565.78     1350.09     65.51 o 
  -6   7   6      216.21      215.48     38.82 o 
  -5   7   6     3427.96     3556.58    124.65 o 
  -4   7   6        8.02      -35.57     35.57 o 
  -3   7   6     1093.68     1053.55     86.15 o 
  -2   7   6      157.82       68.91     52.41 o 
  -1   7   6       20.53      -38.74     38.74 o 
   0   7   6      163.51       89.52     53.64 o 
   1   7   6     5495.73     5207.72    150.54 o 
   2   7   6       38.11       35.21     43.98 o 
   3   7   6     2647.69     2765.75     96.46 o 
   4   7   6      548.59      612.74     49.33 o 
   5   7   6     3581.27     3372.33    124.73 o 
   6   7   6       60.66       64.82     23.61 o 
   7   7   6     2421.96     2620.03     79.39 o 
   8   7   6      146.85      233.23     35.24 o 
   9   7   6      304.70      381.79     52.84 o 
  10   7   6      327.49      363.32     50.00 o 
  11   7   6      579.40      625.98     64.81 o 
  12   7   6      199.23      198.61     31.06 o 
  13   7   6     1530.17     1516.50    108.68 o 
  14   7   6        0.10       26.32     20.23 o 
  15   7   6      646.29      527.66     69.89 o 
  16   7   6       29.58      -18.20     29.35 o 
  17   7   6      271.13      234.82     45.28 o 
  18   7   6        2.49      -10.08     22.38 o 
 -18   8   6       12.42       -1.57     42.79 o 
 -17   8   6      237.63      195.89     44.73 o 
 -16   8   6        1.77       -0.38     78.65 o 
 -15   8   6       22.83      -25.95     31.28 o 
 -14   8   6       11.10       64.49     56.78 o 
 -13   8   6       77.70       32.33     52.73 o 
 -12   8   6       97.82      194.71     65.88 o 
 -11   8   6     1691.01     1460.05     90.82 o 
 -10   8   6        0.09      -52.36     52.88 o 
  -9   8   6      124.31      219.29     44.42 o 
  -8   8   6      128.78      146.75     51.74 o 
  -7   8   6     1639.07     1530.38     72.45 o 
  -6   8   6      120.62       49.66     38.12 o 
  -5   8   6       66.40       29.37     39.18 o 
  -4   8   6       48.49       90.59     47.83 o 
  -3   8   6       82.58        2.06     44.47 o 
  -2   8   6      523.44      548.28     75.27 o 
  -1   8   6       92.94       17.69     46.10 o 
   0   8   6      196.81      113.72     68.19 o 
   1   8   6       18.51      -44.92     44.92 o 
   2   8   6      528.48      548.86     84.58 o 
   3   8   6     3965.74     3747.39    204.99 o 
   4   8   6      418.11      513.11     58.74 o 
   5   8   6       51.56       58.55     23.12 o 
   6   8   6     1730.91     1621.47     66.69 o 
   7   8   6       46.13      105.95     28.89 o 
   8   8   6     1174.88     1286.43     80.59 o 
   9   8   6     1535.21     1442.91     82.17 o 
  10   8   6      442.06      403.40     53.30 o 
  11   8   6      384.03      490.92     58.62 o 
  12   8   6        0.02        2.50     15.40 o 
  13   8   6      504.82      608.85     44.16 o 
  14   8   6       27.47       17.01     31.36 o 
  15   8   6        1.74       35.79     25.16 o 
  16   8   6        0.27       42.88     27.84 o 
  17   8   6        0.00       43.58     24.81 o 
 -16   9   6        7.43       23.83     41.39 o 
 -15   9   6       17.38       49.84     31.32 o 
 -14   9   6      263.97      193.89     70.80 o 
 -13   9   6      112.50       48.00     50.76 o 
 -12   9   6      244.28      287.23     80.06 o 
 -11   9   6      271.92      308.92     69.67 o 
 -10   9   6      479.90      503.58     70.30 o 
  -9   9   6     1605.81     1313.37     63.45 o 
  -8   9   6       91.48      151.59     91.47 o 
  -7   9   6      536.62      506.00     64.92 o 
  -6   9   6      322.13      478.09     63.39 o 
  -5   9   6       44.75       31.37     40.62 o 
  -4   9   6       58.85      -40.05     41.07 o 
  -3   9   6     1867.25     1748.01    105.24 o 
  -2   9   6      411.43      455.53     76.17 o 
  -1   9   6      370.71      314.40     99.09 o 
   0   9   6      223.61      189.14     61.73 o 
   1   9   6      353.97      183.69     61.07 o 
   2   9   6       84.93      105.67     78.69 o 
   3   9   6        9.06      -18.54     58.13 o 
   4   9   6      444.83      461.43     93.96 o 
   5   9   6      932.77     1003.61     55.35 o 
   6   9   6      996.12     1003.03     54.90 o 
   7   9   6     1314.79     1165.63     75.59 o 
   8   9   6      249.34      345.29     49.11 o 
   9   9   6     2889.94     2540.50    123.97 o 
  10   9   6      454.00      495.65     60.78 o 
  11   9   6     3567.26     3535.35    130.55 o 
  12   9   6       98.54       77.86     21.81 o 
  13   9   6     1011.69      896.04     54.92 o 
  14   9   6       28.78       17.40     22.45 o 
  15   9   6      277.89      265.24     44.85 o 
 -14  10   6      106.56      162.60     57.64 o 
 -13  10   6      179.62      249.97     68.08 o 
 -12  10   6       53.57       71.43     57.99 o 
 -11  10   6       95.64      142.76     68.37 o 
 -10  10   6      684.79      730.14    119.85 o 
  -9  10   6       84.81        3.99     49.54 o 
  -8  10   6      137.63      113.14     35.02 o 
  -7  10   6        3.60        0.48     24.45 o 
  -6  10   6       74.37       -1.53     29.48 o 
  -5  10   6      463.48      429.33     68.90 o 
  -4  10   6      880.63      849.61     95.44 o 
  -3  10   6        9.75      -33.05     33.05 o 
  -2  10   6      226.86      255.36     58.84 o 
  -1  10   6       14.37      -31.06     91.83 o 
   0  10   6     2945.76     2791.20    188.44 o 
   1  10   6       12.59      -44.62    146.02 o 
   2  10   6     1615.10     1709.91    153.48 o 
   3  10   6      396.52      319.76     85.79 o 
   4  10   6      126.60      172.23     61.04 o 
   5  10   6       19.22       33.24     26.07 o 
   6  10   6      957.90     1007.58     70.08 o 
   7  10   6      494.78      524.75     90.63 o 
   8  10   6      192.14      181.82     39.71 o 
   9  10   6       97.68      178.67     37.98 o 
  10  10   6      446.72      453.46     54.30 o 
  11  10   6        0.00       26.84     25.90 o 
  12  10   6       84.41       79.34     53.62 o 
  13  10   6       47.46       26.00     22.55 o 
  -9  11   6        8.06      104.17     53.18 o 
  -8  11   6      302.19      437.21     97.00 o 
  -7  11   6       14.24      -11.32     25.67 o 
  -6  11   6      655.89      524.19     52.87 o 
  -5  11   6       57.26      145.99     64.37 o 
  -4  11   6      299.47      290.64     67.62 o 
  -3  11   6      707.75      804.83     87.83 o 
  -2  11   6        5.96       23.37     90.20 o 
  -1  11   6        3.04       40.11    145.97 o 
   0  11   6      117.41      156.97     48.70 o 
   1  11   6      140.20      182.20     59.95 o 
   2  11   6       46.99       70.04     49.08 o 
   3  11   6        9.08       28.74     39.17 o 
   4  11   6      359.31      418.72     59.52 o 
   5  11   6      260.06      277.88     80.53 o 
   6  11   6       53.67      146.52     28.74 o 
   7  11   6       42.34       -1.76     27.27 o 
   8  11   6        2.23      154.67     28.83 o 
   9  11   6        0.26       37.25     28.30 o 
  10  11   6        0.95      -26.74     26.81 o 
  -6  12   6        6.07       -6.34     27.79 o 
  -5  12   6        4.20       12.72     26.18 o 
  -4  12   6       26.71       33.36     28.03 o 
  -3  12   6        0.03      150.53     30.65 o 
  -2  12   6       56.19      102.16     35.51 o 
  -1  12   6       96.94      148.01     34.12 o 
   0  12   6       14.41      163.79     36.55 o 
   1  12   6      101.89      112.23     40.02 o 
   2  12   6       38.36       50.37     29.72 o 
   3  12   6        0.19       14.70     89.62 o 
   4  12   6      105.80      138.69     31.22 o 
   5  12   6      942.04      874.41     87.34 o 
 -24   1   7      127.37      132.69     37.74 o 
 -23   1   7       64.07       86.62     32.12 o 
 -22   1   7      838.51      830.36     81.65 o 
 -21   1   7     1316.24     1206.49     99.83 o 
 -20   1   7      446.79      530.73     60.25 o 
 -19   1   7      707.41      638.20     64.65 o 
 -18   1   7      490.35      522.90     57.69 o 
 -17   1   7      354.07      474.20     53.96 o 
 -16   1   7       78.07       78.72     29.08 o 
 -15   1   7      130.03      166.76     32.68 o 
 -14   1   7     1111.77     1088.41     45.98 o 
 -13   1   7      126.10      240.50     25.86 o 
 -12   1   7       44.12       43.32     16.91 o 
 -11   1   7       42.99       54.96     14.00 o 
 -10   1   7      514.49      534.58     27.96 o 
  -9   1   7     4286.83     4689.23     65.66 o 
  -8   1   7     5657.15     5661.88     86.69 o 
  -7   1   7     5573.28     5858.03     68.73 o 
  -6   1   7      479.29      569.99     25.54 o 
  -5   1   7     3649.02     3269.19     64.30 o 
  -4   1   7      129.57      157.37     14.76 o 
  -3   1   7    12930.71    11296.56     85.04 o 
  -2   1   7      865.75      775.51     46.24 o 
  -1   1   7     8873.59     8032.33    116.94 o 
   0   1   7        9.26       50.74     12.25 o 
   1   1   7    10739.73    10290.91     97.71 o 
   2   1   7       74.83      131.11     18.35 o 
   3   1   7     4713.06     4156.13     64.45 o 
   4   1   7     5998.48     5772.95     78.15 o 
   5   1   7     1076.45      970.27     31.73 o 
   6   1   7      486.79      747.06     29.58 o 
   7   1   7      809.39      958.66     32.97 o 
   8   1   7       28.07       32.70     10.87 o 
   9   1   7       19.06       50.16     11.04 o 
  10   1   7     1107.54     1178.66     41.60 o 
  11   1   7     1416.27     1337.54     47.34 o 
  12   1   7      100.54      125.02     32.93 o 
  13   1   7     1269.81     1219.04     70.86 o 
  14   1   7     2809.37     3000.38    108.44 o 
  15   1   7     4316.69     3631.17    121.49 o 
  16   1   7      944.62      976.63     75.07 o 
  17   1   7       61.44       56.02     32.24 o 
  18   1   7      105.62      111.78     33.42 o 
  19   1   7     1021.41      927.10     84.09 o 
  20   1   7       34.58       62.69     42.56 o 
  21   1   7       42.92       72.91     33.89 o 
  22   1   7       35.25       -2.43     37.84 o 
 -23   2   7       71.85       64.87     33.12 o 
 -22   2   7      662.62      688.30     72.80 o 
 -21   2   7       42.96        9.31     49.96 o 
 -20   2   7      754.58      771.29     94.54 o 
 -19   2   7        1.18        6.92     19.75 o 
 -18   2   7     6502.16     6197.34    159.83 o 
 -17   2   7      589.43      649.40     62.82 o 
 -16   2   7      612.83      684.00     62.89 o 
 -15   2   7       20.80       37.53     25.35 o 
 -14   2   7     1649.96     1690.16     57.36 o 
 -13   2   7      158.97      250.83     28.76 o 
 -12   2   7     1154.33     1302.91     36.49 o 
 -11   2   7       68.07       98.84     15.09 o 
 -10   2   7       50.23       81.92     14.61 o 
  -9   2   7      528.70      530.31     26.55 o 
  -8   2   7     3085.53     3134.19     53.29 o 
  -7   2   7       43.49       92.39     14.97 o 
  -6   2   7      329.34      283.15     19.94 o 
  -5   2   7      432.37      515.38     22.76 o 
  -4   2   7        1.86       30.55      8.97 o 
  -3   2   7      331.45      329.14     29.43 o 
  -2   2   7     5322.97     4746.69     93.70 o 
  -1   2   7      230.69      202.78     32.29 o 
   0   2   7       30.03       36.08     11.09 o 
   1   2   7      260.39      329.94     23.50 o 
   2   2   7    21000.39    20892.95    217.31 o 
   3   2   7     9126.43     9133.01    101.43 o 
   4   2   7      445.97      579.26     31.42 o 
   5   2   7     2363.77     2147.51     51.39 o 
   6   2   7     2115.31     2143.18     53.00 o 
   7   2   7      264.24      285.13     22.71 o 
   8   2   7       31.51       12.28     10.99 o 
   9   2   7     1573.76     1514.98     58.75 o 
  10   2   7      354.47      385.71     34.03 o 
  11   2   7       16.55       50.08     15.97 o 
  12   2   7      772.68      770.88     41.45 o 
  13   2   7     2251.68     2276.20     92.58 o 
  14   2   7      287.47      259.42     43.68 o 
  15   2   7       95.97       64.32     31.09 o 
  16   2   7      802.23      797.61     74.48 o 
  17   2   7       66.52      113.56     36.39 o 
  18   2   7      372.60      392.38     57.12 o 
  19   2   7       13.75       15.26     33.19 o 
  20   2   7        5.96       65.37     30.07 o 
  21   2   7      185.71      220.15    119.34 o 
 -23   3   7       34.37       93.57     33.55 o 
 -22   3   7      205.20      277.39     48.01 o 
 -21   3   7        2.75       29.91     23.08 o 
 -20   3   7      705.78      815.51     74.42 o 
 -19   3   7       13.75       41.89     27.24 o 
 -18   3   7       87.15       99.00     41.54 o 
 -17   3   7       11.92       73.12     24.09 o 
 -16   3   7      101.36      237.03     38.92 o 
 -15   3   7     1092.19     1047.64     50.23 o 
 -14   3   7      187.30      196.12     28.73 o 
 -13   3   7        4.41       20.95     15.93 o 
 -12   3   7      795.75      900.13     31.76 o 
 -11   3   7      719.48      676.11     29.72 o 
 -10   3   7      168.98      257.57     22.93 o 
  -9   3   7       90.02      109.34     16.54 o 
  -8   3   7     1544.60     1774.60     42.73 o 
  -7   3   7        6.42       17.83     11.58 o 
  -6   3   7      191.00      155.99     16.44 o 
  -5   3   7        2.03       34.25     10.92 o 
  -4   3   7     1444.92     1420.68     31.15 o 
  -3   3   7     1282.20     1301.72     48.37 o 
  -2   3   7       22.48       98.88     41.90 o 
  -1   3   7      248.75      373.44     43.12 o 
   0   3   7      700.25      734.89     29.59 o 
   1   3   7       64.38      398.85     43.37 o 
   2   3   7     3650.41     3802.64     65.40 o 
   3   3   7     2439.07     2667.81     58.35 o 
   4   3   7     7224.80     8011.51    103.61 o 
   5   3   7      108.67      121.12     21.73 o 
   6   3   7    19299.34    19550.21    181.41 o 
   7   3   7      709.94      709.43     34.41 o 
   8   3   7     9821.98     9867.45    108.88 o 
   9   3   7      316.06      362.57     25.30 o 
  10   3   7     5251.75     5185.49    101.30 o 
  11   3   7      262.18      292.61     32.32 o 
  12   3   7     3224.25     3081.42     80.39 o 
  13   3   7       18.29       -6.96     23.40 o 
  14   3   7        2.44       -6.66     20.55 o 
  15   3   7      109.84       91.96     31.79 o 
  16   3   7        5.89       20.77     46.16 o 
  17   3   7      148.89      214.61     41.88 o 
  18   3   7     2462.26     2046.53    102.67 o 
  19   3   7      335.54      322.98     54.91 o 
  20   3   7      492.15      412.72     59.54 o 
  21   3   7      144.67      142.92     52.87 o 
 -22   4   7       77.93      149.29     55.63 o 
 -21   4   7       76.33       81.27     28.96 o 
 -20   4   7       28.44       50.56     26.63 o 
 -19   4   7      450.18      486.04     56.79 o 
 -18   4   7       38.15       47.92     22.43 o 
 -17   4   7     2442.59     2277.69     95.98 o 
 -16   4   7      235.12      288.94     35.22 o 
 -15   4   7        5.11        7.50     17.11 o 
 -14   4   7        5.35       17.11     17.33 o 
 -13   4   7     1373.60     1286.28     54.02 o 
 -12   4   7      974.16     1053.59     48.91 o 
 -11   4   7      321.04      311.67     26.01 o 
 -10   4   7      763.90      688.42     31.66 o 
  -9   4   7     2783.58     2495.63     71.85 o 
  -8   4   7      518.46      557.85     28.27 o 
  -7   4   7    10529.81     9593.13    103.41 o 
  -6   4   7      674.87      682.04     29.37 o 
  -5   4   7     6261.42     5900.85     74.86 o 
  -4   4   7      650.12      812.57     47.45 o 
  -3   4   7      780.46      754.50     56.41 o 
  -2   4   7      252.36      135.01     36.61 o 
  -1   4   7      969.61      881.70     58.43 o 
   0   4   7     2664.21     2911.01     67.03 o 
   1   4   7     8809.23     8593.54    144.59 o 
   2   4   7     1876.56     1931.08     54.21 o 
   3   4   7     5273.73     5083.45    106.89 o 
   4   4   7     3448.50     3349.03     70.88 o 
   5   4   7     1798.97     1675.40     51.92 o 
   6   4   7        9.36        0.93     13.94 o 
   7   4   7      954.08      908.79     40.22 o 
   8   4   7     2266.09     2122.91     58.51 o 
   9   4   7      183.45      270.54     24.76 o 
  10   4   7     3617.51     3480.79     87.58 o 
  11   4   7     1048.63     1140.69     52.56 o 
  12   4   7     2228.60     2020.00     86.65 o 
  13   4   7      232.47      233.51     28.62 o 
  14   4   7      127.90      142.37     60.17 o 
  15   4   7      228.55      198.63     42.53 o 
  16   4   7      588.70      593.69     67.28 o 
  17   4   7       97.36       73.42     30.32 o 
  18   4   7      256.20      216.81     53.57 o 
  19   4   7        9.43       31.80     25.01 o 
  20   4   7      369.96      387.74     58.93 o 
 -22   5   7        0.23       53.98     44.38 o 
 -21   5   7      231.17      375.22     83.94 o 
 -20   5   7        5.12       43.43     41.90 o 
 -19   5   7       15.14      113.78     47.67 o 
 -18   5   7        5.17      145.07     50.98 o 
 -17   5   7       54.48       24.93     35.67 o 
 -16   5   7        5.70       65.44     21.08 o 
 -15   5   7     3342.78     3004.32     86.66 o 
 -14   5   7       43.82       13.24     17.84 o 
 -13   5   7      272.66      259.40     33.50 o 
 -12   5   7      119.95      135.29     25.42 o 
 -11   5   7      142.97      178.16     24.29 o 
 -10   5   7     1010.97     1077.97     39.58 o 
  -9   5   7      124.68      162.94     19.96 o 
  -8   5   7      510.35      809.19     37.27 o 
  -7   5   7      348.04      361.20     26.79 o 
  -6   5   7     1882.10     2321.24     87.19 o 
  -5   5   7     1531.89     1712.00     90.93 o 
  -4   5   7       41.10       62.68     31.84 o 
  -3   5   7     1067.40     1080.33     92.46 o 
  -2   5   7     1191.53     1238.59     70.32 o 
  -1   5   7      471.21      621.14     59.45 o 
   0   5   7     3095.96     3121.87    100.29 o 
   1   5   7      972.35     1207.23     45.80 o 
   2   5   7       16.98       29.96     16.28 o 
   3   5   7       53.29       69.17     20.73 o 
   4   5   7      364.05      464.49     37.98 o 
   5   5   7      883.05      948.98     63.21 o 
   6   5   7       32.78       30.48     17.53 o 
   7   5   7      680.70      692.10     39.16 o 
   8   5   7      209.85      253.65     48.05 o 
   9   5   7     3658.61     3463.54    110.34 o 
  10   5   7      125.95      189.16     29.66 o 
  11   5   7     1893.81     1923.55     89.56 o 
  12   5   7      223.26      224.60     30.75 o 
  13   5   7     1196.23     1181.19     57.01 o 
  14   5   7      369.12      468.62     37.34 o 
  15   5   7     3158.07     3128.13    121.11 o 
  16   5   7      319.39      366.81     56.92 o 
  17   5   7      517.98      566.73     67.13 o 
  18   5   7       99.01       98.70     33.18 o 
  19   5   7      266.93      219.07     53.25 o 
  20   5   7      174.61       94.55     68.23 o 
 -21   6   7      161.93      234.52     78.44 o 
 -20   6   7        4.53        0.44     44.88 o 
 -19   6   7       11.10       60.78     47.79 o 
 -18   6   7       70.62      113.70     48.68 o 
 -17   6   7      219.06      225.59     79.30 o 
 -16   6   7     1704.93     1786.40     95.09 o 
 -15   6   7     6181.29     5515.45    225.26 o 
 -14   6   7     2794.80     2839.72    115.03 o 
 -13   6   7      285.04      461.25     61.62 o 
 -12   6   7       25.00      159.34     42.89 o 
 -11   6   7       30.05       27.43     17.27 o 
 -10   6   7      490.15      537.01     36.21 o 
  -9   6   7      539.32      553.73     36.30 o 
  -8   6   7      533.53      501.31     46.41 o 
  -7   6   7     2899.15     2630.82     97.18 o 
  -6   6   7      507.15      644.23     84.89 o 
  -5   6   7       63.31       64.85     36.37 o 
  -4   6   7      626.82      592.67     91.84 o 
  -3   6   7       29.95       16.81     48.14 o 
  -2   6   7        0.54      -12.39     46.16 o 
  -1   6   7      196.34      263.73     73.62 o 
   0   6   7      394.96      469.05     87.61 o 
   1   6   7     7814.94     7178.00    177.13 o 
   2   6   7      229.30      237.46     30.59 o 
   3   6   7     1078.49      949.74     48.32 o 
   4   6   7       25.50       19.41     23.43 o 
   5   6   7     3816.14     3611.97     85.79 o 
   6   6   7      584.75      675.05     56.54 o 
   7   6   7     2843.23     2699.40     75.62 o 
   8   6   7       10.04       21.03     18.12 o 
   9   6   7      636.16      616.39     63.58 o 
  10   6   7      665.90      990.33     99.08 o 
  11   6   7       22.03       19.75     17.84 o 
  12   6   7      480.11      549.60     49.50 o 
  13   6   7      204.21      229.94     31.21 o 
  14   6   7      653.23      697.95     45.56 o 
  15   6   7      226.91      266.73     46.75 o 
  16   6   7       95.69       74.73     31.60 o 
  17   6   7       13.58      -15.60     20.66 o 
  18   6   7       93.00       80.39     31.14 o 
  19   6   7        9.70       11.32     25.69 o 
 -20   7   7      113.65      127.76     59.47 o 
 -19   7   7        8.55      116.66     55.79 o 
 -18   7   7      376.13      226.02     74.86 o 
 -17   7   7      534.19      627.64     69.82 o 
 -16   7   7        0.03       11.05     30.27 o 
 -15   7   7      104.80      189.17     47.39 o 
 -14   7   7       29.98       27.77     32.41 o 
 -13   7   7       62.09       57.96     39.76 o 
 -12   7   7     2474.18     2083.16    103.66 o 
 -11   7   7       62.35       95.42     50.48 o 
 -10   7   7     1811.44     1673.73     80.75 o 
  -9   7   7      357.47      365.25     50.69 o 
  -8   7   7      669.52      771.35     77.59 o 
  -7   7   7     1945.08     2090.24     79.04 o 
  -6   7   7       42.26      -27.68     32.09 o 
  -5   7   7      455.73      429.96     71.91 o 
  -4   7   7      153.30      164.63     50.66 o 
  -3   7   7     1414.72     1210.81     85.45 o 
  -2   7   7      687.13      738.44     81.40 o 
  -1   7   7      199.63      117.37     71.75 o 
   0   7   7       91.61       20.48     67.37 o 
   1   7   7     1072.62     1048.03    132.56 o 
   2   7   7     2783.27     2789.34     78.77 o 
   3   7   7     1616.05     1540.68     60.14 o 
   4   7   7      961.41      943.30     50.95 o 
   5   7   7      308.84      286.85     35.33 o 
   6   7   7      131.37      125.56     27.29 o 
   7   7   7     2233.71     1959.36     69.72 o 
   8   7   7      144.62      127.23     36.03 o 
   9   7   7     2692.35     2771.32    109.06 o 
  10   7   7       79.22       79.92     27.92 o 
  11   7   7     1038.12     1051.51     68.71 o 
  12   7   7       96.65       62.82     21.00 o 
  13   7   7      831.18      864.94     64.68 o 
  14   7   7      197.64      229.62     30.72 o 
  15   7   7      311.94      368.89     54.66 o 
  16   7   7       14.24       15.23     22.95 o 
  17   7   7       20.75       53.80     29.73 o 
  18   7   7      454.02      470.71     62.23 o 
 -18   8   7     1547.44     1165.62    149.70 o 
 -17   8   7        3.55       30.60     29.13 o 
 -16   8   7      442.79      564.78     71.35 o 
 -15   8   7       19.79       87.32     38.68 o 
 -14   8   7     2183.42     1987.22    106.56 o 
 -13   8   7      251.79      302.15     58.47 o 
 -12   8   7     2087.53     2075.66    153.36 o 
 -11   8   7        7.03       17.98     44.92 o 
 -10   8   7       10.21       82.33     56.06 o 
  -9   8   7      278.67      273.58     70.65 o 
  -8   8   7      930.76      942.99     63.51 o 
  -7   8   7       54.77      176.13     45.84 o 
  -6   8   7      583.50      494.31     66.62 o 
  -5   8   7        5.77      -34.91     34.91 o 
  -4   8   7        7.23      -86.28     89.10 o 
  -3   8   7      393.55      295.64     63.01 o 
  -2   8   7      507.24      391.26     69.62 o 
  -1   8   7      140.27      111.51     75.17 o 
   0   8   7     1133.21     1182.52    146.55 o 
   1   8   7       98.58       29.37     68.90 o 
   2   8   7       11.80      -59.41     59.41 o 
   3   8   7       31.70       36.68     22.61 o 
   4   8   7        1.95       32.90     24.72 o 
   5   8   7      290.65      304.52     36.59 o 
   6   8   7     1905.25     1863.43     70.29 o 
   7   8   7      222.11      228.28     33.09 o 
   8   8   7     4621.83     4411.07    164.94 o 
   9   8   7       52.66       26.13     34.31 o 
  10   8   7     1069.16      939.50    143.64 o 
  11   8   7        1.15       20.60     42.77 o 
  12   8   7      679.39      520.49     95.51 o 
  13   8   7        1.14       43.44     17.88 o 
  14   8   7       47.30       40.76     26.62 o 
  15   8   7       31.05       15.25     16.65 o 
  16   8   7      325.32      312.99     50.09 o 
 -16   9   7       19.43        2.93     42.88 o 
 -15   9   7      125.86      163.01     42.47 o 
 -14   9   7      511.95      608.34    171.76 o 
 -13   9   7      249.93      323.81     56.86 o 
 -12   9   7      131.96      124.65     58.32 o 
 -11   9   7      598.47      586.21    107.57 o 
 -10   9   7      148.08      179.98     72.48 o 
  -9   9   7     1445.78     1407.20     76.56 o 
  -8   9   7      271.87      253.09     48.79 o 
  -7   9   7      972.88     1003.76     80.72 o 
  -6   9   7     2337.06     1955.96    103.83 o 
  -5   9   7      156.75      221.40     56.57 o 
  -4   9   7        0.83      -36.86     36.86 o 
  -3   9   7      313.55      260.76     63.36 o 
  -2   9   7        4.53      -69.13     69.13 o 
  -1   9   7        6.89        1.47     61.18 o 
   0   9   7       16.01      -55.33     55.33 o 
   1   9   7       11.42      -54.12     54.12 o 
   2   9   7       10.11      -55.26     55.26 o 
   3   9   7      494.11      508.28     63.71 o 
   4   9   7      125.10       78.45     33.68 o 
   5   9   7      645.41      673.42     46.33 o 
   6   9   7       31.59       99.20     23.89 o 
   7   9   7      514.39      668.11    122.25 o 
   8   9   7     1594.71     1482.86    133.91 o 
   9   9   7      445.57      456.85     57.36 o 
  10   9   7      319.18      320.05     85.33 o 
  11   9   7      312.51      391.81     55.89 o 
  12   9   7      178.71      121.77     23.22 o 
  13   9   7      161.16      139.83     31.57 o 
  14   9   7     1012.22      791.76    116.76 o 
 -14  10   7       39.14       99.04     37.95 o 
 -13  10   7      362.73      365.45     97.48 o 
 -12  10   7      146.32      262.15    124.74 o 
 -11  10   7     1194.35     1187.71    153.52 o 
  -8  10   7       11.98       21.54     28.14 o 
  -7  10   7      625.94      720.87    104.79 o 
  -6  10   7      151.67       91.03     48.26 o 
  -5  10   7      303.28      409.27     84.69 o 
  -4  10   7        8.44        0.41     38.45 o 
  -3  10   7        1.42       33.63     47.67 o 
  -2  10   7       47.40      145.29     68.29 o 
  -1  10   7       41.85       46.75     59.67 o 
   0  10   7     1139.63     1220.86    158.94 o 
   1  10   7        0.02      -11.57     55.67 o 
   2  10   7      385.13      433.91     60.98 o 
   3  10   7        2.79       34.31     35.88 o 
   4  10   7      238.98      130.69     37.90 o 
   5  10   7      699.88      704.55     72.82 o 
   6  10   7      472.05      621.35     66.51 o 
   7  10   7     1474.39     1275.03    119.55 o 
   8  10   7      648.60      709.20    112.08 o 
   9  10   7      448.55      506.88     85.57 o 
  10  10   7        6.27       10.00     24.31 o 
  11  10   7       91.31      104.65     30.49 o 
  12  10   7        4.03        7.78     25.60 o 
 -11  11   7     1308.09     1097.79    117.04 o 
  -7  11   7       12.51       61.47     29.57 o 
  -6  11   7       95.18      113.72     34.13 o 
  -5  11   7      115.50      185.15     50.12 o 
  -4  11   7        4.10      -10.25     34.86 o 
  -3  11   7        6.85       64.99     48.03 o 
  -2  11   7       11.29       86.25     44.69 o 
  -1  11   7     2463.55     2075.85    158.97 o 
   0  11   7       50.89      142.97     60.00 o 
   1  11   7      960.99     1081.78    107.17 o 
   2  11   7      132.32      151.97     43.73 o 
   3  11   7      157.26      251.79     44.98 o 
   4  11   7      297.36      298.67     53.38 o 
   5  11   7      717.89      687.96     70.13 o 
   6  11   7        0.16       55.77     31.51 o 
   7  11   7       38.20       45.35     27.28 o 
   8  11   7      264.66      221.62     38.95 o 
   9  11   7      159.57      365.95     54.81 o 
  -6  12   7       21.52        8.52     26.57 o 
  -5  12   7       87.38       27.65     26.54 o 
  -4  12   7       21.55      161.04     28.82 o 
  -3  12   7       84.56       26.03     30.54 o 
  -2  12   7      363.26      444.39     72.99 o 
  -1  12   7       81.33      141.49     31.27 o 
   0  12   7      180.57      169.77     43.46 o 
   1  12   7      237.00      266.59     49.71 o 
   2  12   7       70.22       70.81     46.58 o 
   3  12   7        4.31       46.02     56.13 o 
   4  12   7       41.41       50.57     28.06 o 
 -24   0   8      303.19      441.49     90.48 o 
 -23   0   8       12.12        2.03     37.42 o 
 -22   0   8       32.69       88.58     45.69 o 
 -21   0   8        1.51       44.76     33.39 o 
 -20   0   8      903.57      951.77    114.39 o 
 -19   0   8        0.31       19.65     27.84 o 
 -18   0   8      156.92      173.46     49.40 o 
 -17   0   8       12.41       16.62     28.70 o 
 -16   0   8     1778.45     1881.48    115.02 o 
 -15   0   8      560.83      631.01     79.77 o 
 -14   0   8     5103.73     4876.50    104.34 o 
 -13   0   8      180.46      200.04     30.35 o 
 -12   0   8       81.51      165.08     28.90 o 
 -11   0   8      794.03      843.21     57.44 o 
 -10   0   8      917.37      821.82     46.63 o 
  -9   0   8     1004.37      879.32     47.37 o 
  -8   0   8       69.59       93.72     23.08 o 
  -7   0   8        0.87        7.91     17.02 o 
  -6   0   8     5827.28     4941.00    264.73 o 
  -5   0   8      655.27      465.33     87.96 o 
  -4   0   8     3427.14     3554.52    119.03 o 
  -3   0   8     1078.23     1120.90     43.10 o 
  -2   0   8    10775.18    10935.89    209.18 o 
  -1   0   8       98.94      169.86     44.58 o 
   0   0   8     3361.95     4070.97    122.80 o 
   1   0   8       37.67       30.27     34.99 o 
   2   0   8      452.00      405.96     54.42 o 
   3   0   8      353.00      472.98     36.38 o 
   4   0   8    10070.79    10539.09    194.24 o 
   5   0   8      490.30      617.98     40.23 o 
   6   0   8     6361.77     6825.17    112.46 o 
   7   0   8      120.29       97.29     30.41 o 
   8   0   8      333.51      324.29     37.04 o 
   9   0   8      364.95      349.49     30.40 o 
  10   0   8     1077.17     1191.78     56.01 o 
  11   0   8        0.21       30.14     21.73 o 
  12   0   8      609.43      704.95     91.40 o 
  13   0   8      475.95      427.27     73.30 o 
  14   0   8      405.42      430.73     77.14 o 
  15   0   8       47.72       40.80     38.78 o 
  16   0   8     1526.53     1219.20    108.38 o 
  17   0   8        7.39       13.71     36.56 o 
  18   0   8     2788.03     2320.90    153.08 o 
  19   0   8      496.72      511.75     95.77 o 
  20   0   8     1130.95     1141.58    136.56 o 
  21   0   8       26.19       21.19     34.65 o 
 -24   1   8      256.86      292.72     48.79 o 
 -23   1   8      108.02      108.29     79.73 o 
 -22   1   8      983.42     1040.46     78.44 o 
 -21   1   8        2.14       30.20     22.97 o 
 -20   1   8        0.04       52.15     22.92 o 
 -19   1   8      187.32      227.55     59.71 o 
 -18   1   8       52.93       75.33     27.71 o 
 -17   1   8      123.41      116.40     29.43 o 
 -16   1   8      340.34      405.59     58.82 o 
 -15   1   8      112.01      134.05     35.33 o 
 -14   1   8       16.49       33.62     17.60 o 
 -13   1   8       97.58      144.06     19.41 o 
 -12   1   8      508.69      589.13     30.48 o 
 -11   1   8     1620.96     1490.50     41.00 o 
 -10   1   8     1074.68     1127.95     36.20 o 
  -9   1   8     2002.57     1957.60     44.62 o 
  -8   1   8     7082.41     7559.05     98.78 o 
  -7   1   8      466.44      407.40     23.88 o 
  -6   1   8     1891.98     2191.52     42.35 o 
  -5   1   8     2686.83     2162.89     39.80 o 
  -4   1   8     2768.15     2720.41     48.14 o 
  -3   1   8     2459.11     2185.08     52.58 o 
  -2   1   8      367.22      625.41     47.06 o 
  -1   1   8     9650.56     8463.65    207.39 o 
   0   1   8     1309.65     1414.16     36.11 o 
   1   1   8     8138.60     7124.43     82.84 o 
   2   1   8        2.37        6.70     13.96 o 
   3   1   8      218.62      219.85     23.06 o 
   4   1   8     2715.29     3014.81     59.10 o 
   5   1   8     1442.72     1463.54     38.13 o 
   6   1   8    10433.08    10880.24    105.41 o 
   7   1   8       15.45       86.78     14.91 o 
   8   1   8       21.63       27.10     11.45 o 
   9   1   8     2364.63     2090.57     45.75 o 
  10   1   8     3986.54     3904.20     63.31 o 
  11   1   8      153.04      153.39     21.71 o 
  12   1   8      147.59      235.44     39.79 o 
  13   1   8      749.00      789.22     68.93 o 
  14   1   8     7172.42     6681.90    162.14 o 
  15   1   8       35.65      157.24     34.30 o 
  16   1   8      110.67       80.44     31.10 o 
  17   1   8     1303.97     1378.50     83.19 o 
  18   1   8      600.29      560.99     66.69 o 
  19   1   8      175.21      231.04     46.62 o 
  20   1   8       50.33      -12.42     22.43 o 
  21   1   8       99.51       79.95     68.58 o 
 -23   2   8      255.07      221.37     44.54 o 
 -22   2   8       59.66       90.85     30.53 o 
 -21   2   8       25.37      -10.96     20.26 o 
 -20   2   8       87.74       92.09     28.48 o 
 -19   2   8      166.52      184.95     35.07 o 
 -18   2   8      197.57      200.37     52.62 o 
 -17   2   8     1429.95     1538.38     78.65 o 
 -16   2   8      290.96      288.10     43.04 o 
 -15   2   8      132.54      106.88     21.72 o 
 -14   2   8       45.74      131.95     23.55 o 
 -13   2   8     4311.23     4042.86     85.70 o 
 -12   2   8        0.02       16.64     11.83 o 
 -11   2   8      195.65      264.63     22.99 o 
 -10   2   8       70.89       89.86     15.81 o 
  -9   2   8      476.99      535.86     27.19 o 
  -8   2   8       50.75       37.94     13.48 o 
  -7   2   8        6.56        9.98     10.50 o 
  -6   2   8        2.01       26.19     13.07 o 
  -5   2   8      345.94      322.85     18.83 o 
  -4   2   8      927.75      761.44     38.65 o 
  -3   2   8      641.15      880.83     51.39 o 
  -2   2   8      463.78      517.08     63.71 o 
  -1   2   8       84.18      173.04     38.34 o 
   0   2   8      486.49      542.30     24.07 o 
   1   2   8      672.34     1194.90     41.89 o 
   2   2   8     6201.80     6358.71     82.18 o 
   3   2   8     7199.26     7855.15     95.63 o 
   4   2   8     1661.43     1719.27     47.48 o 
   5   2   8     1297.24     1348.23     44.54 o 
   6   2   8      583.86      695.35     36.16 o 
   7   2   8     7553.15     7657.45     91.33 o 
   8   2   8       37.59       37.14     13.18 o 
   9   2   8     2969.42     3060.39     57.63 o 
  10   2   8      592.13      619.12     45.42 o 
  11   2   8     1920.49     1823.43     60.17 o 
  12   2   8       27.92      100.25     21.68 o 
  13   2   8     6467.67     6074.77    150.08 o 
  14   2   8      698.85      719.03     68.02 o 
  15   2   8      746.38      742.21     71.28 o 
  16   2   8      315.83      322.61     49.02 o 
  17   2   8      312.46      335.90     51.76 o 
  18   2   8        2.60       21.69     41.43 o 
  19   2   8        2.30        1.55     22.18 o 
  20   2   8      248.31      214.30     42.67 o 
  21   2   8       10.52      -17.78     19.94 o 
 -23   3   8      137.67      124.68     54.51 o 
 -22   3   8       20.36       53.72     26.26 o 
 -21   3   8       83.88       48.21     44.22 o 
 -20   3   8      106.11       45.87     66.95 o 
 -19   3   8        0.01       25.09     20.94 o 
 -18   3   8       10.07       -7.30     16.67 o 
 -17   3   8       16.87       59.97     39.75 o 
 -16   3   8      151.04      160.76     50.95 o 
 -15   3   8       42.77       41.48     20.24 o 
 -14   3   8       30.51       36.57     17.59 o 
 -13   3   8     2229.42     2218.49     73.31 o 
 -12   3   8      229.22      223.93     21.45 o 
 -11   3   8      833.75      845.94     33.00 o 
 -10   3   8       86.35       98.80     15.36 o 
  -9   3   8       20.91       40.71     12.14 o 
  -8   3   8     1165.02     1202.58     36.28 o 
  -7   3   8      762.19      813.00     29.91 o 
  -6   3   8      328.80      381.75     22.26 o 
  -5   3   8     1697.17     1709.48     35.37 o 
  -4   3   8      438.47      444.08     35.67 o 
  -3   3   8     3872.65     3673.46    131.78 o 
  -2   3   8     1142.30     1193.57     59.21 o 
  -1   3   8    18508.81    19632.88    231.59 o 
   0   3   8     1358.00     1322.44     35.57 o 
   1   3   8    33955.36    36329.96    257.80 o 
   2   3   8     2592.22     2653.52     56.77 o 
   3   3   8    17813.45    18729.02    169.98 o 
   4   3   8      288.31      549.69     74.40 o 
   5   3   8      158.63      164.52     23.15 o 
   6   3   8      181.85      561.26     51.38 o 
   7   3   8       70.00      121.49     23.67 o 
   8   3   8       17.41      222.17     21.61 o 
   9   3   8     2713.03     2937.35     59.74 o 
  10   3   8     2462.54     2418.24     71.26 o 
  11   3   8     9110.95     8620.70    137.51 o 
  12   3   8      242.94      402.91     33.09 o 
  13   3   8     1405.51     1488.04     56.24 o 
  14   3   8        8.04       15.76     25.43 o 
  15   3   8     1405.08     1284.53     77.28 o 
  16   3   8       41.86      -12.43     40.61 o 
  17   3   8     2117.44     1941.44     98.73 o 
  18   3   8      573.23      624.24     71.30 o 
  19   3   8      150.03      133.28     47.63 o 
  20   3   8        2.07       27.53     23.91 o 
  21   3   8      162.69      193.41     86.79 o 
 -22   4   8      100.69       77.46     47.71 o 
 -21   4   8      302.42      180.53     58.54 o 
 -20   4   8       11.28       22.88     35.63 o 
 -19   4   8      920.06     1011.69     66.22 o 
 -18   4   8       38.20       59.78     23.87 o 
 -17   4   8     1071.23     1106.05     67.65 o 
 -16   4   8     2173.87     1990.30     69.90 o 
 -15   4   8      134.80      119.93     27.14 o 
 -14   4   8      560.42      596.41     42.00 o 
 -13   4   8      660.70      686.34     44.18 o 
 -12   4   8      300.87      392.25     36.36 o 
 -11   4   8      992.70      888.26     35.89 o 
 -10   4   8      280.90      285.91     29.45 o 
  -9   4   8     4971.65     4880.26     75.69 o 
  -8   4   8      502.84      503.72     27.52 o 
  -7   4   8     1582.13     1633.69     41.93 o 
  -6   4   8       64.09       85.01     13.78 o 
  -5   4   8      145.42      172.23     17.29 o 
  -4   4   8      457.11      556.28     43.70 o 
  -3   4   8     1483.11     1590.54     75.07 o 
  -2   4   8      127.11      256.32     43.79 o 
  -1   4   8      595.07      864.52     61.54 o 
   0   4   8     1615.30     1912.52    122.12 o 
   1   4   8     2210.05     2685.82    125.81 o 
   2   4   8     5124.25     5377.56     86.67 o 
   3   4   8      565.32      689.46     38.09 o 
   4   4   8     4961.10     5047.96     88.62 o 
   5   4   8        0.58        4.92     19.58 o 
   6   4   8     1456.63     1501.50     87.20 o 
   7   4   8     1482.80     1409.81     49.81 o 
   8   4   8      539.73      635.11     36.41 o 
   9   4   8      425.01      455.28     32.16 o 
  10   4   8     1662.67     1742.14     65.33 o 
  11   4   8     2397.60     2269.22     75.01 o 
  12   4   8      391.95      614.43     68.71 o 
  13   4   8     1713.90     1559.27     63.40 o 
  14   4   8       40.83       74.37     31.07 o 
  15   4   8     2266.95     1919.06     95.69 o 
  16   4   8       76.27       95.26     34.08 o 
  17   4   8      280.24      247.99     45.54 o 
  18   4   8       89.40      171.54     39.48 o 
  19   4   8      550.73      601.94     71.75 o 
  20   4   8      260.32      322.23     53.36 o 
 -22   5   8     1447.30     1654.51    147.03 o 
 -21   5   8        0.86      -30.04     30.04 o 
 -20   5   8      539.75      539.36     96.99 o 
 -19   5   8       23.72       59.40     42.50 o 
 -18   5   8      965.30      845.46    113.74 o 
 -17   5   8        4.05       57.49     41.26 o 
 -16   5   8      362.78      378.93     54.76 o 
 -15   5   8        4.13       10.38     36.34 o 
 -14   5   8       91.68      133.86     38.66 o 
 -13   5   8        5.14       10.51     16.37 o 
 -12   5   8        0.10      -15.01     15.01 o 
 -11   5   8       34.61       26.87     18.90 o 
 -10   5   8     4602.88     4456.06     77.46 o 
  -9   5   8      124.34      138.24     19.49 o 
  -8   5   8     7768.24     7536.80     98.29 o 
  -7   5   8        0.01       96.23     15.42 o 
  -6   5   8     2727.21     2769.31     56.17 o 
  -5   5   8       46.56       87.38     33.21 o 
  -4   5   8      218.54      252.02     45.04 o 
  -3   5   8        0.18       -7.41     28.58 o 
  -2   5   8       18.51       52.30     34.64 o 
  -1   5   8       15.08       40.07     32.90 o 
   0   5   8      304.59      383.22     50.12 o 
   1   5   8      217.67      248.11     27.74 o 
   2   5   8       26.63       46.52     23.96 o 
   3   5   8       54.87       73.50     22.28 o 
   4   5   8     3579.82     3511.03    102.14 o 
   5   5   8       61.18       65.19     29.15 o 
   6   5   8       33.10       11.19     18.02 o 
   7   5   8      127.62      105.04     21.61 o 
   8   5   8       90.35      132.46     29.11 o 
   9   5   8      176.51      221.99     38.95 o 
  10   5   8      230.47      287.08     36.11 o 
  11   5   8      158.40      187.39     29.42 o 
  12   5   8     2258.00     2307.84     78.33 o 
  13   5   8      464.58      470.28     45.49 o 
  14   5   8     2076.49     2059.29     74.32 o 
  15   5   8      669.20      647.62     85.60 o 
  16   5   8     1283.30     1449.25     86.64 o 
  17   5   8      745.00      805.10     81.59 o 
  18   5   8     1902.16     1868.69    101.71 o 
  19   5   8      325.70      257.10     79.69 o 
 -21   6   8       16.25      -24.26     30.13 o 
 -20   6   8       24.35      138.54     61.25 o 
 -19   6   8        2.20       22.74     41.81 o 
 -18   6   8     3075.70     3050.18    188.14 o 
 -17   6   8        2.21      -22.45     22.45 o 
 -16   6   8     8181.68     7501.05    189.70 o 
 -15   6   8      530.95      618.93     95.78 o 
 -14   6   8     3606.57     3276.10    179.04 o 
 -13   6   8        1.26        1.66     31.44 o 
 -12   6   8     2303.87     2103.27     99.54 o 
 -11   6   8       90.97      111.47     22.34 o 
 -10   6   8      440.23      408.93     43.05 o 
  -9   6   8       41.80       29.73     23.23 o 
  -8   6   8      870.64      756.56     52.96 o 
  -7   6   8        0.00       64.38     27.36 o 
  -6   6   8      381.42      452.19     46.01 o 
  -5   6   8     1473.82     1395.22     78.06 o 
  -4   6   8     1325.82     1348.87     76.81 o 
  -3   6   8       34.14       11.67     51.42 o 
  -2   6   8     1946.24     1928.98     89.31 o 
  -1   6   8      319.68      363.56     54.59 o 
   0   6   8     4455.77     4474.97    129.03 o 
   1   6   8     1098.71     1152.76     48.73 o 
   2   6   8      130.40      121.32     24.91 o 
   3   6   8      665.97      730.11     44.83 o 
   4   6   8       22.56       57.88     22.46 o 
   5   6   8     2897.79     2828.65     77.34 o 
   6   6   8      580.64      606.39     45.16 o 
   7   6   8     2169.55     2220.23     72.38 o 
   8   6   8      554.01      613.00     43.07 o 
   9   6   8     1002.28      925.13     65.63 o 
  10   6   8     9075.98     8942.34    189.26 o 
  11   6   8     1842.69     1819.54     72.46 o 
  12   6   8     2285.76     2240.00     79.79 o 
  13   6   8      198.53      184.07     45.70 o 
  14   6   8     1166.26     1190.10     56.98 o 
  15   6   8        0.17        8.62     24.12 o 
  16   6   8        8.32       21.45     24.85 o 
  17   6   8       90.02       48.18     57.37 o 
  18   6   8      273.82      286.71     50.58 o 
 -20   7   8      168.04      107.79     57.74 o 
 -19   7   8      250.33      213.89     69.57 o 
 -18   7   8      417.59      255.71     74.01 o 
 -17   7   8     2328.59     2205.54    106.07 o 
 -16   7   8      440.80      385.30     54.96 o 
 -15   7   8     1983.99     1821.93     98.43 o 
 -14   7   8      352.77      425.16     61.66 o 
 -13   7   8     1274.32     1145.60     81.40 o 
 -12   7   8     1572.98     1402.75    118.76 o 
 -11   7   8      525.53      610.28     83.72 o 
 -10   7   8       70.41       38.34     24.61 o 
  -9   7   8      153.69      190.66     35.95 o 
  -8   7   8        0.70       68.95     34.84 o 
  -7   7   8     4896.17     4796.64    139.20 o 
  -6   7   8       23.91        2.72     45.59 o 
  -5   7   8      296.20      301.89     78.29 o 
  -4   7   8       92.36       -9.83     49.30 o 
  -3   7   8      254.02      184.56     73.41 o 
  -2   7   8        8.82      -31.20     60.99 o 
  -1   7   8      212.16       83.61     50.64 o 
   0   7   8        9.66       -7.63     45.23 o 
   1   7   8       10.88      -37.88     37.88 o 
   2   7   8        0.97      -20.16     26.65 o 
   3   7   8       17.93       58.55     21.32 o 
   4   7   8      105.87       88.22     21.82 o 
   5   7   8     1104.54     1178.46     54.94 o 
   6   7   8       57.63       57.27     25.99 o 
   7   7   8       59.04       29.16     21.83 o 
   8   7   8      156.82      149.53     37.37 o 
   9   7   8     6144.34     6272.18    162.22 o 
  10   7   8      384.17      385.97     60.58 o 
  11   7   8     4077.99     4262.58    136.45 o 
  12   7   8      984.11     1016.94     59.05 o 
  13   7   8      974.50      955.86     56.00 o 
  14   7   8       91.40       97.07     19.55 o 
  15   7   8      188.48      224.17     69.65 o 
  16   7   8       32.43       19.83     38.74 o 
  17   7   8      120.91      138.33     35.82 o 
 -18   8   8        2.93      105.80     48.04 o 
 -17   8   8      223.57      186.67     52.21 o 
 -16   8   8       10.90      -13.27     29.97 o 
 -15   8   8       29.69       26.09     54.05 o 
 -14   8   8        1.01       90.85     39.53 o 
 -13   8   8      982.13     1054.20     94.01 o 
 -12   8   8        5.70       16.18     35.10 o 
 -11   8   8     1282.73     1183.50     85.14 o 
 -10   8   8       12.20       28.99     18.11 o 
  -9   8   8     5861.80     5276.16    207.08 o 
  -8   8   8        6.81      -20.28     30.07 o 
  -7   8   8     4094.74     3847.90    181.01 o 
  -6   8   8        2.07      -35.76     41.98 o 
  -5   8   8       35.91      -45.31     45.31 o 
  -4   8   8      196.49      130.39     67.57 o 
  -3   8   8      575.91      630.97    108.88 o 
  -2   8   8      255.85      339.78     90.22 o 
  -1   8   8      539.48      426.89     68.37 o 
   0   8   8       85.60       10.64     48.78 o 
   1   8   8      148.67       56.24     40.02 o 
   2   8   8       89.51       62.20     64.92 o 
   3   8   8      189.19      243.06     41.44 o 
   4   8   8       14.49       58.34     22.92 o 
   5   8   8      517.46      569.77     48.93 o 
   6   8   8      208.62      183.94     31.88 o 
   7   8   8        5.09       16.65     20.17 o 
   8   8   8      248.84      300.35     63.86 o 
   9   8   8      197.95      222.61     43.04 o 
  10   8   8       12.28       86.95     41.65 o 
  11   8   8      437.64      495.67     89.59 o 
  12   8   8        0.33       30.71     17.43 o 
  13   8   8     1118.66     1022.74     85.97 o 
  14   8   8       93.83      131.21     21.07 o 
  15   8   8     1292.39     1156.79    188.62 o 
  16   8   8        0.26       23.38     25.26 o 
 -16   9   8       53.24       71.03     38.13 o 
 -15   9   8      102.30      116.44     39.46 o 
 -14   9   8       49.43       33.17     30.33 o 
 -13   9   8      472.14      574.38     73.23 o 
 -12   9   8     1056.06     1075.33    100.88 o 
 -11   9   8        8.24       -6.16     50.99 o 
 -10   9   8     2185.85     2060.30    112.10 o 
  -9   9   8      871.62      603.11     86.13 o 
  -8   9   8      841.94      871.52     91.93 o 
  -7   9   8      436.85      382.94     79.40 o 
  -6   9   8     2044.48     1899.35    140.21 o 
  -5   9   8      120.52       78.63     54.71 o 
  -4   9   8        3.66      -42.88     45.48 o 
  -3   9   8      250.07      230.94     85.10 o 
  -2   9   8      214.05      180.69     77.30 o 
  -1   9   8      406.37      443.10     66.99 o 
   0   9   8       24.77       -7.35     36.11 o 
   1   9   8      177.22       66.57     42.21 o 
   2   9   8       67.69       67.93     80.33 o 
   3   9   8       31.76       62.92     35.64 o 
   4   9   8        3.57        9.07     39.28 o 
   5   9   8       87.56       81.22     33.04 o 
   6   9   8       93.43      139.99     44.55 o 
   7   9   8     2021.85     2151.03    160.17 o 
   8   9   8       24.99       -3.52     30.56 o 
   9   9   8      657.78      547.84     95.23 o 
  10   9   8      207.96      192.88     45.68 o 
  11   9   8      569.69      515.50     57.04 o 
  12   9   8       45.63       77.54     22.36 o 
  13   9   8      212.21      110.64     26.22 o 
  14   9   8       76.64       86.47     21.60 o 
 -14  10   8       15.73       72.52     33.25 o 
 -13  10   8      188.54      236.15     52.26 o 
 -12  10   8      714.66      818.53     90.53 o 
 -11  10   8        3.18       62.17     61.45 o 
 -10  10   8      667.12      795.41    125.65 o 
  -9  10   8        7.64       56.45     64.95 o 
  -8  10   8      314.14      218.73     45.50 o 
  -7  10   8        7.66      148.33     47.04 o 
  -6  10   8      737.62      675.22    104.55 o 
  -5  10   8      121.56       61.24     45.64 o 
  -4  10   8       23.46      111.34     55.42 o 
  -3  10   8      608.59      553.05    106.28 o 
  -2  10   8     1573.52     1507.81     94.50 o 
  -1  10   8      242.66      283.58     54.89 o 
   0  10   8     1107.81     1268.34     94.40 o 
   1  10   8      289.28      270.09     52.58 o 
   2  10   8      558.93      615.17     74.15 o 
   3  10   8       59.45       83.11     49.28 o 
   4  10   8      217.55      206.61     95.91 o 
   5  10   8       19.19      -15.98     68.13 o 
   6  10   8     1500.24     1551.74    132.09 o 
   7  10   8       86.92       -1.79     31.60 o 
   8  10   8      377.55      303.17     68.49 o 
   9  10   8      181.10       16.78     28.82 o 
  10  10   8      240.43      187.30     54.04 o 
  11  10   8        7.34      -25.61     25.61 o 
  12  10   8        0.98       55.23     29.68 o 
 -11  11   8      118.56      184.49     64.40 o 
 -10  11   8        5.59       22.60     54.49 o 
  -9  11   8      136.46      141.44     67.50 o 
  -8  11   8      159.09      200.38     70.08 o 
  -7  11   8       10.28       58.74     26.65 o 
  -6  11   8      264.11      294.01     49.98 o 
  -5  11   8      135.85      172.26     49.32 o 
  -4  11   8      636.01      602.14     71.54 o 
  -3  11   8      101.39      284.77     50.34 o 
  -2  11   8       19.89       96.02     38.84 o 
  -1  11   8       47.74      207.65    100.44 o 
   0  11   8       35.08       33.84     46.76 o 
   1  11   8      147.01      267.50     49.74 o 
   2  11   8       40.17       76.09     72.85 o 
   3  11   8       23.23       32.13     34.01 o 
   4  11   8     1106.35     1029.43     97.68 o 
   5  11   8      467.04      359.75     52.93 o 
   6  11   8      493.64      366.34     67.80 o 
   7  11   8        5.73       50.93     31.34 o 
   8  11   8      165.79      239.12     42.66 o 
   9  11   8        2.27       57.65     30.96 o 
  -5  12   8        2.13        8.60     24.73 o 
  -4  12   8      113.91       78.95     27.88 o 
  -3  12   8       12.82        9.42     33.63 o 
  -2  12   8      100.79       89.43     32.28 o 
  -1  12   8      542.37      455.08     61.38 o 
   0  12   8      458.14      374.35     54.25 o 
   1  12   8     1184.27     1241.31     86.29 o 
   2  12   8      376.82      334.57     54.81 o 
   3  12   8      318.54      311.22     75.64 o 
 -24   1   9      154.20      104.09     33.69 o 
 -23   1   9       49.07       79.16     58.83 o 
 -22   1   9       37.87       45.26     26.44 o 
 -21   1   9      238.13      276.37     46.12 o 
 -20   1   9      201.74      208.89     62.26 o 
 -19   1   9       40.78       84.22     25.62 o 
 -18   1   9       26.03       67.60     21.97 o 
 -17   1   9      187.45      221.50     57.02 o 
 -16   1   9     1438.84     1445.02     73.44 o 
 -15   1   9      360.49      368.68     44.81 o 
 -14   1   9      674.99      633.42     39.40 o 
 -13   1   9     1194.09     1337.35     41.24 o 
 -12   1   9     2258.83     2019.11     48.83 o 
 -11   1   9     4008.65     4355.70    100.71 o 
 -10   1   9     1289.28     1223.84     38.17 o 
  -9   1   9     1090.20     1538.55    106.38 o 
  -8   1   9     1198.82     1195.03     37.43 o 
  -7   1   9     3863.71     3996.50     59.83 o 
  -6   1   9     2301.23     2182.00     42.98 o 
  -5   1   9      131.09      209.72     18.58 o 
  -4   1   9      897.99      872.36     27.31 o 
  -3   1   9      978.83     1299.04     85.49 o 
  -2   1   9     4743.08     4275.29     93.75 o 
  -1   1   9      124.43      261.41     34.45 o 
   0   1   9        4.39       26.48     13.17 o 
   1   1   9     3847.44     3881.02     96.24 o 
   2   1   9        0.85        4.69     14.07 o 
   3   1   9     2456.98     2448.02     55.30 o 
   4   1   9      222.76      202.52     23.64 o 
   5   1   9        8.21       13.31     13.79 o 
   6   1   9     2771.79     3112.23     56.55 o 
   7   1   9      420.28      492.71     27.95 o 
   8   1   9     1825.81     1777.70     44.03 o 
   9   1   9      376.77      401.53     25.47 o 
  10   1   9     1121.17     1046.86     34.91 o 
  11   1   9        9.26       18.87     14.26 o 
  12   1   9      576.82      646.81     61.41 o 
  13   1   9       28.77       24.85     27.56 o 
  14   1   9      399.90      577.23     74.23 o 
  15   1   9     2051.92     1968.40     93.41 o 
  16   1   9      791.55      799.33     76.43 o 
  17   1   9     4186.51     3595.90    131.08 o 
  18   1   9      998.41      990.84     88.29 o 
  19   1   9     1468.14     1354.04     86.59 o 
  20   1   9      223.27      346.12     56.31 o 
  21   1   9      549.28      527.24     67.31 o 
 -23   2   9       67.70      139.14     53.23 o 
 -22   2   9       12.40       22.29     37.74 o 
 -21   2   9      321.58      320.50     46.37 o 
 -20   2   9       42.08       10.39     19.63 o 
 -19   2   9      824.18      867.16     74.30 o 
 -18   2   9        8.47       16.51     53.30 o 
 -17   2   9      136.33      140.54     30.49 o 
 -16   2   9        0.71       74.87     26.46 o 
 -15   2   9      679.65      723.67     44.03 o 
 -14   2   9      498.82      608.39     42.00 o 
 -13   2   9     1759.26     1714.03     44.40 o 
 -12   2   9     4167.63     4332.22     71.05 o 
 -11   2   9      717.35      726.78     31.59 o 
 -10   2   9      330.18      425.46     36.03 o 
  -9   2   9      738.71      737.83     30.91 o 
  -8   2   9    12243.05    12690.44    115.89 o 
  -7   2   9      602.64      577.13     38.15 o 
  -6   2   9       21.31       46.88     11.44 o 
  -5   2   9        1.57       34.10     19.06 o 
  -4   2   9      660.22      590.52     36.82 o 
  -3   2   9       87.20       82.92     31.79 o 
  -2   2   9        2.10       -3.20     24.92 o 
  -1   2   9      285.30      226.57     35.67 o 
   0   2   9     1014.68     1253.07     34.06 o 
   1   2   9     2023.98     2380.33     49.02 o 
   2   2   9      907.10     1099.91     40.94 o 
   3   2   9      454.53      496.29     31.71 o 
   4   2   9     1793.02     2370.08     56.59 o 
   5   2   9       62.31      112.19     22.14 o 
   6   2   9      406.17      408.21     32.48 o 
   7   2   9      385.55      480.23     28.40 o 
   8   2   9       35.12       33.01     13.26 o 
   9   2   9       94.73      217.50     20.37 o 
  10   2   9     2992.90     2964.42     76.43 o 
  11   2   9       80.96      106.04     21.20 o 
  12   2   9     2267.06     2183.96     67.36 o 
  13   2   9       27.98       59.31     29.57 o 
  14   2   9     1049.05      906.01     70.49 o 
  15   2   9        5.52       13.27     25.76 o 
  16   2   9     1781.64     1657.53     89.68 o 
  17   2   9       42.48       26.62     26.30 o 
  18   2   9      572.74      585.16     67.66 o 
  19   2   9      281.41      233.65     43.28 o 
  20   2   9      991.02     1033.60     91.89 o 
  21   2   9       64.15       84.60     58.56 o 
 -23   3   9       12.77       32.37     45.51 o 
 -22   3   9        1.09       53.73     40.13 o 
 -21   3   9       19.34       48.05     33.20 o 
 -20   3   9       48.80      128.48     32.07 o 
 -19   3   9       50.59       75.42     23.68 o 
 -18   3   9      145.19      264.71     40.38 o 
 -17   3   9        2.63       56.67     21.53 o 
 -16   3   9     1056.74     1164.25     63.23 o 
 -15   3   9      114.36      106.89     22.97 o 
 -14   3   9       15.85       13.94     17.31 o 
 -13   3   9       44.91       59.44     19.52 o 
 -12   3   9     2074.75     1868.96     47.95 o 
 -11   3   9      620.02      607.87     37.58 o 
 -10   3   9        2.89       33.43     25.55 o 
  -9   3   9       57.74       61.97     13.44 o 
  -8   3   9       58.49      137.46     15.95 o 
  -7   3   9      934.09      977.28     31.49 o 
  -6   3   9     1861.00     1799.92     38.45 o 
  -5   3   9        6.66       12.73     32.42 o 
  -4   3   9     7173.16     7259.56    108.88 o 
  -3   3   9      298.84      277.33     45.64 o 
  -2   3   9      362.87      271.47     40.18 o 
  -1   3   9     2019.37     2154.98     78.29 o 
   0   3   9     3781.70     3704.57     57.77 o 
   1   3   9     3897.65     4000.05     66.02 o 
   2   3   9    12089.10    12560.53    130.30 o 
   3   3   9     1546.01     1575.66     49.26 o 
   4   3   9     9195.24     9605.74    118.36 o 
   5   3   9     3549.00     3293.77     69.75 o 
   6   3   9     6124.40     6367.12    124.14 o 
   7   3   9      199.12      248.05     27.96 o 
   8   3   9     2039.50     2489.12     56.76 o 
   9   3   9      190.13      437.42     28.33 o 
  10   3   9      603.35      617.12     43.39 o 
  11   3   9      599.57      810.03     46.87 o 
  12   3   9      715.46      791.66     47.58 o 
  13   3   9        1.04       19.40     25.44 o 
  14   3   9      405.79      406.30     70.38 o 
  15   3   9       39.44       50.96     26.61 o 
  16   3   9       11.39       24.51     25.70 o 
  17   3   9       12.84       54.94     29.57 o 
  18   3   9      771.00      746.81     78.33 o 
  19   3   9      231.49      198.11     41.17 o 
  20   3   9      667.60      791.77     82.28 o 
 -22   4   9       40.83       -4.45     36.35 o 
 -21   4   9      163.33      212.04     60.08 o 
 -20   4   9      178.27      231.58     58.29 o 
 -19   4   9       10.14       70.50     39.60 o 
 -18   4   9      112.97       -8.70     33.96 o 
 -17   4   9      531.57      536.70     91.48 o 
 -16   4   9      466.16      476.69     43.02 o 
 -15   4   9      806.58      898.83     51.85 o 
 -14   4   9     1310.84     1215.65     98.86 o 
 -13   4   9        4.79       24.81     15.25 o 
 -12   4   9      138.74      143.72     18.21 o 
 -11   4   9     2626.41     2422.10     55.99 o 
 -10   4   9     3290.00     3212.97     79.97 o 
  -9   4   9      142.41      163.96     18.57 o 
  -8   4   9       20.86       28.35     11.79 o 
  -7   4   9     1026.78      947.86     37.48 o 
  -6   4   9      210.11      265.53     19.21 o 
  -5   4   9     7028.79     6582.83     73.56 o 
  -4   4   9      174.52      198.37     40.30 o 
  -3   4   9     3012.10     2855.58    103.40 o 
  -2   4   9      267.84      423.24     76.13 o 
  -1   4   9       81.25      141.45     63.00 o 
   0   4   9     2263.87     2426.97     52.51 o 
   1   4   9     3805.53     3577.54     67.59 o 
   2   4   9     4105.44     4689.30    106.27 o 
   3   4   9     2125.69     2021.99     56.36 o 
   4   4   9     4180.52     4134.18     81.85 o 
   5   4   9      767.74      759.25     39.69 o 
   6   4   9     1907.17     1917.87     57.96 o 
   7   4   9      408.50      391.50     33.21 o 
   8   4   9      398.59      466.74     37.53 o 
   9   4   9      723.38      765.77     50.86 o 
  10   4   9        0.02      -15.13     15.91 o 
  11   4   9      370.60      468.16     42.57 o 
  12   4   9     2922.45     2765.96     83.15 o 
  13   4   9      473.14      579.70     42.30 o 
  14   4   9     1898.79     1777.97     90.30 o 
  15   4   9      790.16      921.01     82.11 o 
  16   4   9      412.86      486.86     62.21 o 
  17   4   9      748.38      837.42    152.01 o 
  18   4   9      466.11      518.20     67.31 o 
  19   4   9      146.34      114.54     34.89 o 
  20   4   9       19.03        6.34     39.04 o 
 -22   5   9       58.76       15.50     39.60 o 
 -21   5   9      399.71      517.96     89.13 o 
 -20   5   9      107.31       12.27     37.43 o 
 -19   5   9     1981.42     1911.52    148.80 o 
 -18   5   9        6.37       95.46     43.83 o 
 -17   5   9     3227.94     3061.06    115.60 o 
 -16   5   9       48.91      109.46     35.20 o 
 -15   5   9      960.03      884.64     80.11 o 
 -14   5   9      118.78      163.12     47.08 o 
 -13   5   9      346.73      334.49     91.64 o 
 -12   5   9        9.86       94.98     34.63 o 
 -11   5   9      194.07      146.39     27.83 o 
 -10   5   9      121.38      256.63     34.15 o 
  -9   5   9      912.52      816.04     52.28 o 
  -8   5   9     1045.34      935.87     35.51 o 
  -7   5   9      804.96      752.46     32.06 o 
  -6   5   9       24.66       31.79      9.97 o 
  -5   5   9       60.47       69.09     17.10 o 
  -4   5   9     1335.49     1452.21     75.94 o 
  -3   5   9       30.98       45.29     35.71 o 
  -2   5   9      193.23      248.43     46.37 o 
  -1   5   9      269.76      374.39     51.22 o 
   0   5   9      446.78      503.55     37.93 o 
   1   5   9     4986.08     5699.96     92.55 o 
   2   5   9      601.65      701.68     40.04 o 
   3   5   9     8982.45     8781.62    123.80 o 
   4   5   9      237.71      260.17     30.23 o 
   5   5   9     1117.74     1191.58     49.66 o 
   6   5   9       16.56       -4.92     16.85 o 
   7   5   9      583.73      625.30     63.11 o 
   8   5   9     2053.60     1920.89     63.18 o 
   9   5   9      163.39      209.82     38.55 o 
  10   5   9       86.49      115.21     26.71 o 
  11   5   9      212.98      224.59     32.61 o 
  12   5   9      246.43      262.05     33.46 o 
  13   5   9        0.17       61.99     24.22 o 
  14   5   9      112.53       82.98     33.14 o 
  15   5   9      669.77      772.62     76.01 o 
  16   5   9        8.73       49.50     52.54 o 
  17   5   9        1.99       17.39     41.97 o 
  18   5   9       18.21       45.27     31.63 o 
  19   5   9        0.68        5.39     50.74 o 
 -21   6   9       93.47       93.67     53.59 o 
 -20   6   9       58.66      147.12     56.69 o 
 -19   6   9       25.68       16.45     37.46 o 
 -18   6   9     1623.72     1622.87    137.83 o 
 -17   6   9       39.49       63.54     64.11 o 
 -16   6   9      818.93      991.53    105.83 o 
 -15   6   9        1.68       38.44     30.49 o 
 -14   6   9        1.22       -8.57     31.92 o 
 -13   6   9      906.54      889.13     81.08 o 
 -12   6   9        3.50       50.08     35.91 o 
 -11   6   9     1522.27     1389.23     60.03 o 
 -10   6   9     1764.02     1573.90     64.70 o 
  -9   6   9      158.97      122.10     30.07 o 
  -8   6   9      211.98      245.41     37.67 o 
  -7   6   9       15.72       59.13     42.01 o 
  -6   6   9     1661.41     1542.02     67.06 o 
  -5   6   9      441.27      499.50     59.35 o 
  -4   6   9      152.92      202.15     75.50 o 
  -3   6   9      979.42      982.84     70.14 o 
  -2   6   9     1160.76     1299.31     78.16 o 
  -1   6   9     3810.85     3784.94    121.56 o 
   0   6   9       49.23       16.01     34.92 o 
   1   6   9      543.01      558.06     38.54 o 
   2   6   9      825.38      887.95     45.25 o 
   3   6   9       94.58      140.84     26.23 o 
   4   6   9     6187.34     5767.13    108.10 o 
   5   6   9      236.88      415.41     37.86 o 
   6   6   9     1451.72     1360.98     70.52 o 
   7   6   9      748.90      728.33     44.83 o 
   8   6   9     2395.67     2251.53     83.43 o 
   9   6   9     2610.44     2600.55    112.03 o 
  10   6   9     3102.52     3205.26    113.05 o 
  11   6   9      127.54      143.99     42.65 o 
  12   6   9      315.21      260.75     35.02 o 
  13   6   9       24.79       24.92     29.07 o 
  14   6   9       65.32       37.21     25.35 o 
  15   6   9      234.40      256.77     47.56 o 
  16   6   9      295.46      263.75     45.03 o 
  17   6   9      347.05      361.68     56.50 o 
  18   6   9        1.13        0.60     57.82 o 
 -19   7   9      500.58      493.09     97.19 o 
 -18   7   9       12.48        8.11     43.14 o 
 -17   7   9     1150.35     1190.74     80.44 o 
 -16   7   9      371.95      405.25     73.58 o 
 -15   7   9      446.36      557.05     70.42 o 
 -14   7   9      363.21      353.04     60.57 o 
 -13   7   9      263.93      258.20     51.73 o 
 -12   7   9      208.99      186.34     47.15 o 
 -11   7   9      453.19      486.75     66.56 o 
 -10   7   9      670.98      733.71     54.52 o 
  -9   7   9       41.50       73.72     29.88 o 
  -8   7   9     1844.44     1821.01     75.21 o 
  -7   7   9     3232.23     2940.88     93.73 o 
  -6   7   9      404.57      419.43     87.07 o 
  -5   7   9       51.12       52.39     39.03 o 
  -4   7   9      294.73      307.51     53.44 o 
  -3   7   9        9.27      -22.08     34.95 o 
  -2   7   9      240.21      179.97     47.23 o 
  -1   7   9       44.40       21.40     38.90 o 
   0   7   9       68.09       49.21     39.58 o 
   1   7   9      430.78      373.03     58.10 o 
   2   7   9      753.96      724.20     46.20 o 
   3   7   9     3542.84     3300.21     84.40 o 
   4   7   9        0.13      -18.33     18.33 o 
   5   7   9     1246.93     1251.29     56.40 o 
   6   7   9       25.88       46.80     33.57 o 
   7   7   9     2685.52     2521.05     79.25 o 
   8   7   9     1369.87     1419.88     78.27 o 
   9   7   9     1852.95     1824.59     88.98 o 
  10   7   9       13.44       22.14     23.51 o 
  11   7   9     1149.52     1122.27     69.31 o 
  12   7   9      466.71      582.10     45.51 o 
  13   7   9       27.19       37.25     17.61 o 
  14   7   9      134.54      113.15     22.45 o 
  15   7   9        3.59        7.64     21.59 o 
  16   7   9       19.41       43.78     25.45 o 
  17   7   9      157.46      197.88     39.37 o 
 -18   8   9      613.59      594.29     69.90 o 
 -17   8   9      111.16      164.68     41.64 o 
 -16   8   9     1446.48     1399.00     90.66 o 
 -15   8   9        5.99      -28.15     28.15 o 
 -14   8   9      974.80      979.91     90.70 o 
 -13   8   9       17.56      -18.41     44.26 o 
 -12   8   9      544.70      569.33     73.39 o 
 -11   8   9        1.93      133.88     43.56 o 
 -10   8   9      732.64      679.46     50.40 o 
  -9   8   9       31.87       61.18     29.73 o 
  -8   8   9     1565.82     1443.30    101.77 o 
  -7   8   9        4.74        8.11     34.25 o 
  -6   8   9       11.12      -14.20     33.89 o 
  -5   8   9       84.65       43.12     39.79 o 
  -4   8   9     1037.68      782.62    108.15 o 
  -3   8   9      142.72       75.16     43.92 o 
  -2   8   9       32.53      -24.08     47.00 o 
  -1   8   9      271.35      302.18     60.40 o 
   0   8   9     1477.05     1389.39     89.82 o 
   1   8   9      244.85      199.19     51.70 o 
   2   8   9      454.77      461.73     66.69 o 
   3   8   9       31.36       30.12     37.18 o 
   4   8   9      828.93      930.50     73.00 o 
   5   8   9      522.38      711.51     65.58 o 
   6   8   9     4011.87     4020.56    101.97 o 
   7   8   9       93.99      150.09     26.38 o 
   8   8   9     2111.78     2023.66     93.08 o 
   9   8   9      643.60      692.35     90.98 o 
  10   8   9     2287.34     2254.01    100.49 o 
  11   8   9       11.14        1.00     20.99 o 
  12   8   9      696.82      679.59     49.99 o 
  13   8   9       67.61       77.08     20.91 o 
  14   8   9        0.44       -3.91     16.01 o 
  15   8   9      114.77      108.01     34.82 o 
 -16   9   9        0.13       27.14     26.19 o 
 -15   9   9       32.51       72.76     40.13 o 
 -14   9   9       13.32        0.76     71.67 o 
 -13   9   9      187.97      194.06     60.30 o 
 -12   9   9     1143.13     1096.47     98.95 o 
 -11   9   9        0.54      -24.47     36.95 o 
 -10   9   9     1598.96     1452.32    103.50 o 
  -9   9   9      259.81      254.06     64.64 o 
  -8   9   9      328.03      253.12     52.25 o 
  -7   9   9      185.95      185.03     47.39 o 
  -6   9   9      387.75      389.48     62.71 o 
  -5   9   9        4.10       59.69     41.87 o 
  -4   9   9      317.78      250.35     55.71 o 
  -3   9   9       32.52        2.99     38.66 o 
  -2   9   9     1265.51     1088.00     88.58 o 
  -1   9   9       49.54       27.87     40.23 o 
   0   9   9      430.89      352.44     78.85 o 
   1   9   9       95.62       81.46    111.90 o 
   2   9   9      609.41      662.95     93.76 o 
   3   9   9      168.28      112.59     39.17 o 
   4   9   9      191.55      140.86     95.15 o 
   5   9   9        0.11       88.70     31.24 o 
   6   9   9       16.07       66.96     62.48 o 
   7   9   9      157.43      150.67     44.77 o 
   8   9   9       32.21       -4.18     33.58 o 
   9   9   9        0.04       17.88     36.83 o 
  10   9   9       73.08       48.33     27.59 o 
  11   9   9       47.50      121.55     38.84 o 
  12   9   9      258.27      234.56     39.65 o 
  13   9   9        1.63      -21.12     21.12 o 
  14   9   9      139.68       59.56     22.26 o 
 -14  10   9      840.88      813.58    146.32 o 
 -13  10   9      278.83      181.49     51.80 o 
 -12  10   9      122.49      176.10     50.09 o 
 -11  10   9      220.45      214.82     73.25 o 
 -10  10   9      103.59       88.40     64.73 o 
  -9  10   9       18.18      -51.52     51.52 o 
  -8  10   9      172.56      185.05     38.80 o 
  -7  10   9      145.69      103.20     37.11 o 
  -6  10   9       12.21       42.64     33.48 o 
  -5  10   9      226.74      261.76     52.13 o 
  -4  10   9      397.66      439.26     66.75 o 
  -3  10   9     2665.66     2512.14    118.53 o 
  -2  10   9     2666.74     2617.86    122.32 o 
  -1  10   9     2297.95     2183.68    112.29 o 
   0  10   9     1613.30     1385.25     91.50 o 
   1  10   9     1506.64     1607.56     96.16 o 
   2  10   9      725.15      753.04     80.78 o 
   3  10   9      645.72      768.26     81.96 o 
   4  10   9      183.28      208.74     41.69 o 
   5  10   9       27.20        6.37     40.36 o 
   6  10   9       34.60      -30.41     30.41 o 
   7  10   9      438.67      483.88     92.90 o 
   8  10   9        2.31       27.42     28.54 o 
   9  10   9      423.20      348.33     72.08 o 
  10  10   9      113.93      104.47     38.50 o 
  11  10   9      529.35      345.05     57.93 o 
 -11  11   9      367.73      418.65     89.40 o 
 -10  11   9      164.00      220.30     72.86 o 
  -9  11   9       33.13       36.92     52.29 o 
  -8  11   9       25.97       37.16     27.01 o 
  -7  11   9       11.56       29.82     26.90 o 
  -6  11   9       37.80       69.39     56.27 o 
  -5  11   9      402.60      451.82     64.65 o 
  -4  11   9      115.23      208.40     57.23 o 
  -3  11   9     3911.11     3600.93    145.01 o 
  -2  11   9        0.02       95.36     38.89 o 
  -1  11   9     1851.44     1952.22    108.46 o 
   0  11   9       28.18      109.59     38.40 o 
   1  11   9      251.29      328.55     57.11 o 
   2  11   9        0.01       -2.69     32.71 o 
   3  11   9      465.49      425.98     63.64 o 
   4  11   9      948.80     1090.35    118.78 o 
   5  11   9       85.66       78.31     39.91 o 
   6  11   9       31.86       78.02     34.54 o 
   7  11   9       77.58       50.52     34.35 o 
   8  11   9      623.30      546.50     58.03 o 
  -5  12   9      133.24      111.75     30.15 o 
  -4  12   9       35.88        4.81     45.69 o 
  -3  12   9       35.07       41.71     50.26 o 
  -2  12   9       29.69       40.16     31.11 o 
  -1  12   9      555.93      553.53     70.45 o 
   0  12   9      212.42      203.93     45.63 o 
   1  12   9      141.56       94.89     61.02 o 
   2  12   9       53.23       48.08     36.83 o 
 -24   0  10     1775.23     1553.26    135.55 o 
 -23   0  10       19.92       76.90     40.36 o 
 -22   0  10      199.91      211.21     54.96 o 
 -21   0  10      108.02       87.83     34.69 o 
 -20   0  10      257.82      306.22     62.38 o 
 -19   0  10      422.32      346.29     63.66 o 
 -18   0  10     1965.65     2083.26    127.38 o 
 -17   0  10       95.30       72.97     31.53 o 
 -16   0  10        5.17       -2.35     24.86 o 
 -15   0  10       57.09       46.55     33.73 o 
 -14   0  10     3440.84     3659.71    267.24 o 
 -13   0  10      205.94      264.43     33.47 o 
 -12   0  10     9805.72     9713.07    536.65 o 
 -11   0  10     1580.23     1390.09     66.60 o 
 -10   0  10    11288.33    11791.93    167.73 o 
  -9   0  10        0.80      -11.07     14.86 o 
  -8   0  10     1187.53     1146.09     57.51 o 
  -7   0  10     2100.72     2131.13     64.98 o 
  -6   0  10     9951.46    11062.61    299.04 o 
  -5   0  10     1389.74     1346.73     49.29 o 
  -4   0  10    12114.64    13134.18    253.81 o 
  -3   0  10      548.95      699.64     73.51 o 
  -2   0  10    12172.98    13269.13    253.52 o 
  -1   0  10      918.17     1088.10     82.45 o 
   0   0  10    40513.56    42906.18    545.76 o 
   1   0  10     2480.27     2327.63    105.86 o 
   2   0  10     1014.51     1105.97     80.67 o 
   3   0  10      951.66      788.06     44.49 o 
   4   0  10      852.63     1129.80     52.45 o 
   5   0  10       65.02      102.64     26.25 o 
   6   0  10    15651.37    16897.11    259.75 o 
   7   0  10      560.33      542.26     63.94 o 
   8   0  10     3744.88     3514.01     87.82 o 
   9   0  10     2248.76     2253.37     72.26 o 
  10   0  10     4525.64     4130.02     98.93 o 
  11   0  10        5.69       23.15     37.83 o 
  12   0  10        8.44       16.85     35.89 o 
  13   0  10      476.54      484.28     81.44 o 
  14   0  10      349.24      320.62     71.22 o 
  15   0  10       79.69       93.29     48.45 o 
  16   0  10     4812.28     4730.96    208.40 o 
  17   0  10     1005.22      905.94    118.66 o 
  18   0  10     5484.15     4884.03    222.34 o 
  19   0  10        4.41        3.64     33.41 o 
  20   0  10        9.31      -18.75     34.31 o 
  21   0  10       15.68        2.65     29.55 o 
 -23   1  10       15.03       31.28     27.55 o 
 -22   1  10       85.24       51.46     49.60 o 
 -21   1  10       18.45       38.51     23.57 o 
 -20   1  10     2021.51     2053.17     95.23 o 
 -19   1  10        5.56       29.73     21.00 o 
 -18   1  10       28.45       48.02     56.11 o 
 -17   1  10      326.11      355.66     58.06 o 
 -16   1  10      150.45      222.31     35.54 o 
 -15   1  10      137.98      118.88     27.85 o 
 -14   1  10     2485.86     2358.51     66.89 o 
 -13   1  10     2792.88     2589.92     62.88 o 
 -12   1  10     1171.73     1386.00     42.55 o 
 -11   1  10     5218.19     4543.56     73.33 o 
 -10   1  10     2186.63     2713.53     97.01 o 
  -9   1  10     6244.55     5744.83     86.19 o 
  -8   1  10        9.59       70.82     22.17 o 
  -7   1  10     3901.46     3732.72     59.47 o 
  -6   1  10     2527.96     3020.88    116.21 o 
  -5   1  10     1382.13     1536.93     35.99 o 
  -4   1  10      174.43      297.35     28.82 o 
  -3   1  10      312.55      359.79     40.66 o 
  -2   1  10     2146.52     2112.91     72.43 o 
  -1   1  10     9142.49     8642.12    142.52 o 
   0   1  10      298.13      466.30     31.75 o 
   1   1  10    11322.22    11028.25    135.96 o 
   2   1  10       32.27        8.46     13.56 o 
   3   1  10      761.26      627.07     35.42 o 
   4   1  10     1656.75     1686.10     50.70 o 
   5   1  10        2.14      128.97     21.80 o 
   6   1  10       75.09      120.59     17.90 o 
   7   1  10     2658.38     2802.80     56.50 o 
   8   1  10     3848.93     3840.02     66.49 o 
   9   1  10      518.48      587.69     29.67 o 
  10   1  10      323.47      377.44     25.61 o 
  11   1  10     1178.87     1138.47     48.73 o 
  12   1  10      718.03      725.30     65.40 o 
  13   1  10       24.73       69.76     30.42 o 
  14   1  10      110.17      118.67     73.08 o 
  15   1  10      787.72      820.25     74.91 o 
  16   1  10      136.26      159.92     41.87 o 
  17   1  10      616.02      793.47     76.83 o 
  18   1  10       63.90       60.76     31.93 o 
  19   1  10      698.61      690.07     81.49 o 
  20   1  10       58.80       -4.76     23.00 o 
  21   1  10        0.16       28.21     24.00 o 
 -23   2  10       37.01       76.21     50.95 o 
 -22   2  10        6.30       24.02     35.72 o 
 -21   2  10     1837.81     1761.13     90.53 o 
 -20   2  10      398.32      481.90     57.94 o 
 -19   2  10     3227.58     2973.77    110.69 o 
 -18   2  10      625.07      676.36     64.26 o 
 -17   2  10      426.43      544.35     56.47 o 
 -16   2  10     1769.20     1843.63     82.18 o 
 -15   2  10     3882.27     3855.77     90.05 o 
 -14   2  10     4702.41     4395.34     93.29 o 
 -13   2  10     4355.15     4209.62     72.19 o 
 -12   2  10     3479.58     3420.40     64.42 o 
 -11   2  10     2273.05     2212.13     50.68 o 
 -10   2  10     1727.47     1663.95     44.16 o 
  -9   2  10     5300.13     5452.26     75.38 o 
  -8   2  10     1776.56     2101.85     58.91 o 
  -7   2  10     8201.96     8018.84     86.75 o 
  -6   2  10      669.98      721.24     27.21 o 
  -5   2  10    14676.58    14614.00    156.05 o 
  -4   2  10      118.18      154.95     33.09 o 
  -3   2  10      285.12      446.53     45.16 o 
  -2   2  10      978.45      987.83     58.33 o 
  -1   2  10        3.33       52.15     28.58 o 
   0   2  10      348.90      456.32     24.83 o 
   1   2  10    12266.54    12412.72    123.00 o 
   2   2  10       67.69      293.46     39.61 o 
   3   2  10      567.02      575.76     34.84 o 
   4   2  10     3641.06     3655.89     71.14 o 
   5   2  10     2539.93     2876.02     65.24 o 
   6   2  10     1245.79     1219.73     45.41 o 
   7   2  10     4369.22     4389.57     72.38 o 
   8   2  10     2629.06     2576.94     60.69 o 
   9   2  10     5022.93     4812.37     77.55 o 
  10   2  10        3.88        4.29     16.39 o 
  11   2  10      808.60      847.19     44.61 o 
  12   2  10        7.80       23.21     15.80 o 
  13   2  10        2.60       13.15     23.88 o 
  14   2  10        6.58       26.69     26.53 o 
  15   2  10      279.95      323.37     80.76 o 
  16   2  10       10.92      113.98     38.42 o 
  17   2  10     1041.90     1065.61     76.60 o 
  18   2  10      113.14      166.37     64.86 o 
  19   2  10     2219.14     2135.98    108.27 o 
  20   2  10       90.91       58.77     28.22 o 
 -23   3  10        2.76       -6.02     38.74 o 
 -22   3  10        5.20       18.46     47.28 o 
 -21   3  10      456.01      536.28     94.32 o 
 -20   3  10      220.25      193.55     56.67 o 
 -19   3  10      372.20      270.81     64.59 o 
 -18   3  10        9.07       37.94     22.23 o 
 -17   3  10      494.60      560.35     56.19 o 
 -16   3  10      193.21      254.81     32.45 o 
 -15   3  10      382.72      464.75     41.05 o 
 -14   3  10      209.54      272.85     32.06 o 
 -13   3  10      380.87      411.67     36.35 o 
 -12   3  10      501.73      430.16     27.79 o 
 -11   3  10      139.58      185.35     33.42 o 
 -10   3  10      241.09      301.51     24.43 o 
  -9   3  10     3342.46     3673.28     62.64 o 
  -8   3  10     2287.92     2429.08     51.25 o 
  -7   3  10      188.02      231.01     19.11 o 
  -6   3  10       85.54      156.11     28.88 o 
  -5   3  10      650.94      783.48     47.40 o 
  -4   3  10     2203.79     2389.30     85.11 o 
  -3   3  10      775.70      848.65     59.84 o 
  -2   3  10       48.64      103.16     36.14 o 
  -1   3  10     5622.82     6097.98    128.09 o 
   0   3  10     2229.29     2348.25     46.84 o 
   1   3  10       26.16       47.27     15.77 o 
   2   3  10      110.17       96.16     19.35 o 
   3   3  10     2308.75     2678.75     60.81 o 
   4   3  10     1031.50     1185.99     45.93 o 
   5   3  10      244.53      246.26     27.28 o 
   6   3  10       88.40      118.16     23.06 o 
   7   3  10       54.12       75.29     19.42 o 
   8   3  10       57.60       67.01     17.10 o 
   9   3  10     1736.34     1789.39     49.99 o 
  10   3  10      772.76      750.42     48.52 o 
  11   3  10      294.85      357.61     37.05 o 
  12   3  10        3.50       31.75     17.93 o 
  13   3  10     1112.03     1118.51    153.70 o 
  14   3  10       23.09       16.99     30.38 o 
  15   3  10      532.79      454.82     80.12 o 
  16   3  10       99.23       64.44     34.67 o 
  17   3  10      126.09      118.96     35.36 o 
  18   3  10       46.90       42.59     28.45 o 
  19   3  10      713.62      735.59     80.13 o 
  20   3  10     1006.22     1112.05     79.85 o 
 -22   4  10      106.77      114.22     57.71 o 
 -21   4  10      480.23      562.00     93.69 o 
 -20   4  10      334.57      265.25     64.78 o 
 -19   4  10      485.59      473.04     84.03 o 
 -18   4  10      987.38     1020.52    123.15 o 
 -17   4  10     1399.54     1430.63    119.36 o 
 -16   4  10      734.41      870.79     76.46 o 
 -15   4  10      716.67      893.46     77.09 o 
 -14   4  10       65.70       77.28     34.33 o 
 -13   4  10     2183.49     2205.64    188.50 o 
 -12   4  10     1427.30     1259.91     43.21 o 
 -11   4  10     6663.99     6411.69    104.43 o 
 -10   4  10     3537.62     3271.58     63.48 o 
  -9   4  10       35.40       59.48     13.14 o 
  -8   4  10       19.07       23.00      9.99 o 
  -7   4  10     3593.49     3643.86     71.91 o 
  -6   4  10     1798.20     1743.73     63.40 o 
  -5   4  10     4711.50     5008.70    100.08 o 
  -4   4  10      145.41      187.35     52.75 o 
  -3   4  10     4038.45     4037.79    112.03 o 
  -2   4  10      573.66      618.16     58.89 o 
  -1   4  10     1192.78     1333.26     71.33 o 
   0   4  10      689.33      645.03     59.98 o 
   1   4  10     2362.99     2816.95     59.90 o 
   2   4  10     8056.69     8165.87    109.63 o 
   3   4  10     1897.91     2041.11     57.31 o 
   4   4  10      548.70      646.62     38.87 o 
   5   4  10      521.10      515.41     37.05 o 
   6   4  10     1882.33     1724.53     56.46 o 
   7   4  10       77.63       89.95     33.08 o 
   8   4  10      250.28      299.72     43.54 o 
   9   4  10      949.86      918.86     50.03 o 
  10   4  10      307.92      323.02     36.56 o 
  11   4  10       26.08       -2.29     21.21 o 
  12   4  10      833.51     1031.66     52.65 o 
  13   4  10      435.77      365.93     37.91 o 
  14   4  10      492.44      557.91     62.50 o 
  15   4  10       44.35       71.51     30.00 o 
  16   4  10       44.19       40.75     38.70 o 
  17   4  10        1.68       17.67     22.23 o 
  18   4  10       55.23       91.41     31.47 o 
  19   4  10      173.40      274.86     54.46 o 
 -21   5  10      227.15      320.60     76.71 o 
 -20   5  10      440.23      327.84     80.45 o 
 -19   5  10      191.15      171.28     51.81 o 
 -18   5  10     1346.65     1287.82    119.67 o 
 -17   5  10       10.79       28.46     36.73 o 
 -16   5  10      422.63      509.42     60.90 o 
 -15   5  10      338.83      392.33     84.92 o 
 -14   5  10      884.57      914.33     74.14 o 
 -13   5  10        1.89       38.89     32.75 o 
 -12   5  10     1412.30     1377.48     84.01 o 
 -11   5  10     1821.38     1841.11     67.29 o 
 -10   5  10     5737.07     5494.07    112.51 o 
  -9   5  10      406.40      508.22     46.83 o 
  -8   5  10     1806.34     1713.60     66.70 o 
  -7   5  10       46.62       60.55     28.41 o 
  -6   5  10     5177.26     4856.90    105.02 o 
  -5   5  10       78.10      109.26     39.73 o 
  -4   5  10     7482.33     6584.82    149.97 o 
  -3   5  10       79.65       39.78     35.58 o 
  -2   5  10     3798.51     3465.26    111.53 o 
  -1   5  10       10.89      -23.99     32.51 o 
   0   5  10     1163.26      944.81     46.93 o 
   1   5  10     1114.57     1475.48     49.25 o 
   2   5  10        1.50       74.84     19.08 o 
   3   5  10      180.84      222.04     27.80 o 
   4   5  10     2066.03     2199.90     63.98 o 
   5   5  10     3249.47     3140.66     87.31 o 
   6   5  10      882.59      846.33     45.68 o 
   7   5  10       25.20       19.79     17.68 o 
   8   5  10     2059.06     2128.99     91.29 o 
   9   5  10      614.78      681.50     58.38 o 
  10   5  10     1081.50     1134.67     56.79 o 
  11   5  10      207.58      263.39     34.52 o 
  12   5  10      876.17      895.14     55.64 o 
  13   5  10       92.67      100.89     29.50 o 
  14   5  10       56.57       22.38     24.91 o 
  15   5  10      462.96      535.70     70.50 o 
  16   5  10     1361.74     1288.25     83.01 o 
  17   5  10       12.17      -20.84     20.84 o 
  18   5  10      154.95      144.00     38.27 o 
  19   5  10        3.89       13.22     31.49 o 
 -21   6  10       60.14        6.78     37.31 o 
 -20   6  10      548.15      595.45    107.67 o 
 -19   6  10      362.77      330.45     83.44 o 
 -18   6  10     2531.22     2644.13    175.38 o 
 -17   6  10      270.91      177.72     41.45 o 
 -16   6  10      403.17      439.32     58.06 o 
 -15   6  10       47.17       55.08     32.45 o 
 -14   6  10        0.07      -19.64     40.91 o 
 -13   6  10       73.11       55.99     36.27 o 
 -12   6  10      372.53      339.89     54.78 o 
 -11   6  10        1.41      -17.61     20.12 o 
 -10   6  10      841.08      923.40     56.46 o 
  -9   6  10       22.50        2.75     22.95 o 
  -8   6  10     2418.05     2272.06     79.41 o 
  -7   6  10      249.75      308.31     41.35 o 
  -6   6  10       20.78       50.64     51.93 o 
  -5   6  10      325.90      339.50     54.48 o 
  -4   6  10        2.01        7.85     35.05 o 
  -3   6  10      413.52      445.94     60.08 o 
  -2   6  10        0.13        0.58     35.79 o 
  -1   6  10      498.14      516.16     64.09 o 
   0   6  10     1535.97     1258.28     79.04 o 
   1   6  10      466.09      536.47     36.32 o 
   2   6  10     7377.58     7010.07    176.77 o 
   3   6  10      364.13      451.28     39.58 o 
   4   6  10     4144.14     4074.50     90.87 o 
   5   6  10      337.00      367.24     36.98 o 
   6   6  10      284.70      354.54     57.48 o 
   7   6  10        0.01        9.68     18.24 o 
   8   6  10     5540.59     5371.65    141.37 o 
   9   6  10      296.39      342.40     66.61 o 
  10   6  10      992.20     1087.89     97.18 o 
  11   6  10      243.24      259.77     34.89 o 
  12   6  10       67.28       94.75     23.12 o 
  13   6  10      376.15      482.27     45.54 o 
  14   6  10      273.21      389.48     36.34 o 
  15   6  10      449.97      423.64     59.33 o 
  16   6  10      799.94      846.98     82.78 o 
  17   6  10      793.96      832.43     82.84 o 
  18   6  10       45.07       33.34     25.10 o 
 -19   7  10      179.29      148.15     58.51 o 
 -18   7  10        4.84       74.16     48.75 o 
 -17   7  10       80.29      106.34     53.94 o 
 -16   7  10        2.43       19.78     32.46 o 
 -15   7  10      183.88      158.52     39.59 o 
 -14   7  10       32.03       33.70     37.17 o 
 -13   7  10     3408.58     3042.98    164.70 o 
 -12   7  10        0.76       34.64     31.22 o 
 -11   7  10     2264.06     2265.54    108.21 o 
 -10   7  10      877.37      856.72     58.60 o 
  -9   7  10     2207.27     2058.73     79.29 o 
  -8   7  10       68.61       79.02     31.94 o 
  -7   7  10        0.19       38.45     36.73 o 
  -6   7  10      105.13       37.79     37.17 o 
  -5   7  10      278.94      321.37     55.18 o 
  -4   7  10      136.60      115.04     45.31 o 
  -3   7  10        0.08      -34.50     34.50 o 
  -2   7  10      397.09      452.83     63.46 o 
  -1   7  10     1776.99     1647.80     91.99 o 
   0   7  10     1125.02     1192.91     80.32 o 
   1   7  10      895.91     1010.65     78.69 o 
   2   7  10     1108.59     1128.99     76.82 o 
   3   7  10     2241.92     2493.92    108.68 o 
   4   7  10     2061.52     2132.71     93.79 o 
   5   7  10      824.21      935.67     54.10 o 
   6   7  10      320.84      360.62     39.26 o 
   7   7  10     1270.62     1379.69     61.01 o 
   8   7  10        0.55       43.89     25.39 o 
   9   7  10      409.26      491.88    108.94 o 
  10   7  10        6.62        7.77     22.84 o 
  11   7  10      267.89      326.28     98.21 o 
  12   7  10       20.86       11.37     15.27 o 
  13   7  10      177.25      208.36     30.80 o 
  14   7  10       56.30       57.24     18.63 o 
  15   7  10       88.90      106.89     34.54 o 
  16   7  10       34.21       38.53     48.83 o 
 -18   8  10        8.32       62.15     30.95 o 
 -17   8  10        2.61      -36.43     36.43 o 
 -16   8  10        0.88       75.29     33.33 o 
 -15   8  10       57.62       61.90     35.10 o 
 -14   8  10        1.47       35.22     56.22 o 
 -13   8  10        4.08      -33.00     33.00 o 
 -12   8  10      115.50      217.26     47.14 o 
 -11   8  10     3018.13     2641.58    120.33 o 
 -10   8  10      537.06      500.09     52.21 o 
  -9   8  10      200.60      142.51     37.50 o 
  -8   8  10       42.49       71.72     44.68 o 
  -7   8  10        0.94      -16.54     90.91 o 
  -6   8  10      172.91      187.21     47.66 o 
  -5   8  10      260.41      191.96     51.33 o 
  -4   8  10      199.93      235.36     63.23 o 
  -3   8  10      191.89      238.78     53.60 o 
  -2   8  10        7.09       30.86     40.45 o 
  -1   8  10      324.10      287.83     54.72 o 
   0   8  10      107.31       73.86     74.78 o 
   1   8  10      515.64      619.79     76.41 o 
   2   8  10       60.81       55.41     55.46 o 
   3   8  10     1043.46      996.05     76.49 o 
   4   8  10       44.65      102.71     36.80 o 
   5   8  10       21.76        7.96     29.85 o 
   6   8  10       99.93      208.53     40.03 o 
   7   8  10     4101.16     4079.75    216.04 o 
   8   8  10      114.56      169.90     52.87 o 
   9   8  10      896.06      904.51     98.20 o 
  10   8  10       65.82       79.88     23.12 o 
  11   8  10      126.89      137.01     25.88 o 
  12   8  10      118.42      116.77     22.69 o 
  13   8  10        5.24       50.69     17.75 o 
  14   8  10       82.42       92.18     43.89 o 
  15   8  10       17.23        1.38     25.43 o 
 -16   9  10        2.73       33.21     27.64 o 
 -15   9  10      260.19      286.46    109.98 o 
 -14   9  10       44.71       21.85     35.02 o 
 -13   9  10      213.26      218.49     53.10 o 
 -12   9  10      170.42       90.74     42.38 o 
 -11   9  10      269.84      275.07     60.67 o 
 -10   9  10      209.80      130.76     69.85 o 
  -9   9  10      227.54      151.95     39.32 o 
  -8   9  10       12.35       19.85     42.55 o 
  -7   9  10       23.79       31.06     35.11 o 
  -6   9  10      359.67      391.15     82.57 o 
  -5   9  10     3288.68     2916.87    124.89 o 
  -4   9  10      180.19      187.16     51.18 o 
  -3   9  10     1693.15     1482.62     93.58 o 
  -2   9  10      563.05      592.31     75.25 o 
  -1   9  10     2015.38     1682.46     98.70 o 
   0   9  10      139.90      216.54     53.40 o 
   1   9  10     1494.35     1330.50     92.93 o 
   2   9  10       50.35       25.00     79.08 o 
   3   9  10       75.16       80.50     38.54 o 
   4   9  10      924.95      948.08     75.76 o 
   5   9  10     2354.39     2321.83    107.83 o 
   6   9  10     2072.95     1897.88     96.61 o 
   7   9  10      327.45      213.72     59.96 o 
   8   9  10       70.69       53.71     36.74 o 
   9   9  10      251.84      283.45     65.36 o 
  10   9  10       89.24      241.90     48.97 o 
  11   9  10        9.89       59.61     31.30 o 
  12   9  10       35.95       75.06     22.83 o 
  13   9  10        5.61      -19.31     19.31 o 
 -14  10  10      941.13      915.21     94.94 o 
 -13  10  10       12.63       27.76     38.15 o 
 -12  10  10      734.29      738.41    118.54 o 
 -11  10  10       77.81       16.74     52.55 o 
 -10  10  10      310.47      193.51     78.54 o 
  -9  10  10       11.26      -34.52     48.36 o 
  -8  10  10       60.42      169.07     38.32 o 
  -7  10  10       21.83       39.74     35.09 o 
  -6  10  10        9.29       10.25     30.16 o 
  -5  10  10        0.01       63.75     35.15 o 
  -4  10  10     3951.82     3764.05    146.22 o 
  -3  10  10      321.28      340.29    104.40 o 
  -2  10  10      850.06     1029.47     85.58 o 
  -1  10  10       24.90       76.93     43.68 o 
   0  10  10      265.36      253.47     52.67 o 
   1  10  10      196.71      236.99     50.17 o 
   2  10  10      232.35      162.98    121.90 o 
   3  10  10      215.33      236.27     50.48 o 
   4  10  10      413.25      495.34     60.88 o 
   5  10  10        3.04       64.00     31.49 o 
   6  10  10       82.23       52.76     42.17 o 
   7  10  10       28.41       82.00     36.52 o 
   8  10  10       69.81       37.63     34.89 o 
   9  10  10      114.67       61.55     41.44 o 
  10  10  10      723.71      615.83     65.88 o 
  11  10  10        1.71      -17.93     29.59 o 
 -10  11  10       12.29       -5.76     45.85 o 
  -9  11  10       86.78       51.37     57.26 o 
  -8  11  10      194.09      223.53     30.51 o 
  -7  11  10       68.22       77.61     26.28 o 
  -6  11  10      246.12      203.67     38.55 o 
  -5  11  10       12.87      -10.55     31.39 o 
  -4  11  10       90.27      140.75     61.61 o 
  -3  11  10      111.47      337.15     49.83 o 
  -2  11  10     1112.52     1062.82     92.13 o 
  -1  11  10      316.85      425.95     70.83 o 
   0  11  10       83.09       12.35     38.21 o 
   1  11  10        1.35       13.29     34.72 o 
   2  11  10      438.83      483.63     69.00 o 
   3  11  10      338.21      444.37     63.69 o 
   4  11  10     1527.60     1494.17    113.67 o 
   5  11  10      123.11       96.62     37.18 o 
   6  11  10     2397.38     2165.70    161.65 o 
   7  11  10      675.51      734.09    104.79 o 
  -3  12  10       10.11       16.25     27.42 o 
  -2  12  10       23.22       29.62     29.41 o 
  -1  12  10      310.12      303.36     97.11 o 
   0  12  10       63.84       -5.63     29.91 o 
 -23   1  11     1044.39     1066.27    107.56 o 
 -22   1  11      109.50       55.16     40.34 o 
 -21   1  11     1249.20     1393.23     94.42 o 
 -20   1  11       31.37       68.23     24.87 o 
 -19   1  11     3831.10     3768.14    123.96 o 
 -18   1  11      205.54      222.05     44.25 o 
 -17   1  11     3610.72     3814.01    117.39 o 
 -16   1  11        0.23       20.83     18.82 o 
 -15   1  11     1161.91     1185.90     53.00 o 
 -14   1  11      302.27      346.79     28.73 o 
 -13   1  11      596.07      775.30     41.50 o 
 -12   1  11     1454.49     1344.91     52.37 o 
 -11   1  11     1005.45     1208.60     40.65 o 
 -10   1  11     3452.03     3203.92     61.10 o 
  -9   1  11     2214.82     2196.58     49.79 o 
  -8   1  11     1362.96     1328.64     38.60 o 
  -7   1  11    12231.13    12983.50    117.92 o 
  -6   1  11     5750.68     5776.63     72.53 o 
  -5   1  11     1899.73     2112.18     42.60 o 
  -4   1  11      142.60      178.57     61.72 o 
  -3   1  11     2472.77     3000.74     95.63 o 
  -2   1  11     3924.64     3554.28    102.20 o 
  -1   1  11     9825.32    10795.99    166.05 o 
   0   1  11     5653.01     5345.56     93.63 o 
   1   1  11      233.97      304.27     40.54 o 
   2   1  11      323.24      309.73     28.41 o 
   3   1  11       34.55      159.91     23.80 o 
   4   1  11      448.69      578.67     37.75 o 
   5   1  11    14320.19    14160.32    132.24 o 
   6   1  11      116.79      182.68     21.90 o 
   7   1  11    17772.87    17768.87    205.56 o 
   8   1  11     1540.17     1485.19     44.45 o 
   9   1  11     7054.64     6621.64     91.98 o 
  10   1  11     2199.18     2080.22     52.00 o 
  11   1  11     3600.98     3406.18     82.81 o 
  12   1  11      358.61      378.84     51.72 o 
  13   1  11      377.16      404.93     52.78 o 
  14   1  11     1402.16     1283.24     76.64 o 
  15   1  11      327.55      330.51     50.72 o 
  16   1  11      177.05      203.87     64.46 o 
  17   1  11      138.90       92.24     36.47 o 
  18   1  11      144.71      129.68     71.37 o 
  19   1  11       13.68      -20.12     20.12 o 
  20   1  11        0.43       28.71     31.67 o 
 -23   2  11       90.87       59.47     49.40 o 
 -22   2  11       27.38       11.20     36.77 o 
 -21   2  11      416.59      410.79     80.19 o 
 -20   2  11      931.78      950.75     69.62 o 
 -19   2  11      138.05      101.73     26.82 o 
 -18   2  11     1663.97     1735.11     81.91 o 
 -17   2  11     1123.93     1151.00     65.99 o 
 -16   2  11     5189.09     4899.03    130.73 o 
 -15   2  11      466.44      489.11     41.12 o 
 -14   2  11     5390.12     5341.63    103.67 o 
 -13   2  11      881.42      977.39     38.85 o 
 -12   2  11     6784.63     6542.82     90.79 o 
 -11   2  11      339.63      379.45     27.40 o 
 -10   2  11    13740.40    12955.47    127.51 o 
  -9   2  11       19.43       35.75     12.46 o 
  -8   2  11     6318.97     6446.05     80.81 o 
  -7   2  11     1682.42     1627.62     54.92 o 
  -6   2  11      648.38      563.18     28.05 o 
  -5   2  11      619.13      715.81     50.00 o 
  -4   2  11     1094.74     1374.57     67.84 o 
  -3   2  11      357.98      364.72     45.01 o 
  -2   2  11     6657.52     7136.66    135.54 o 
  -1   2  11       39.88      137.17     36.40 o 
   0   2  11     1386.29     1430.05     39.30 o 
   1   2  11      576.52      700.73     87.60 o 
   2   2  11     4998.53     5390.03    165.24 o 
   3   2  11      186.63      173.84     23.95 o 
   4   2  11     4982.51     5728.40     92.15 o 
   5   2  11     2525.13     2554.91     63.29 o 
   6   2  11      297.02      411.84     70.20 o 
   7   2  11     4180.66     4106.69     72.33 o 
   8   2  11     1045.74     1002.78     38.80 o 
   9   2  11       20.63       32.39     14.98 o 
  10   2  11      547.68      636.25     43.13 o 
  11   2  11     1717.50     1543.62     59.13 o 
  12   2  11     1084.46     1017.12     73.71 o 
  13   2  11      527.40      522.54     58.93 o 
  14   2  11       60.31       56.66     30.52 o 
  15   2  11      103.15      211.66     64.43 o 
  16   2  11       49.81       57.98     31.93 o 
  17   2  11     1034.42      994.93     88.45 o 
  18   2  11      117.60       90.36     35.36 o 
  19   2  11      356.60      369.78     56.44 o 
  20   2  11       36.17       19.65     25.60 o 
 -23   3  11        1.40       97.39     47.82 o 
 -22   3  11      977.91     1091.01    138.74 o 
 -21   3  11      164.25      174.37     59.73 o 
 -20   3  11       96.15      149.63     50.23 o 
 -19   3  11        2.58       13.80     32.94 o 
 -18   3  11      107.29      100.70     43.03 o 
 -17   3  11       18.90      -20.33     29.68 o 
 -16   3  11     2832.59     3165.11    111.58 o 
 -15   3  11      733.16      725.60     45.53 o 
 -14   3  11     3287.31     3295.80     83.11 o 
 -13   3  11       23.04       45.82     22.56 o 
 -12   3  11      110.77      244.95     23.93 o 
 -11   3  11      371.39      376.54     26.56 o 
 -10   3  11     7580.02     7755.90     96.35 o 
  -9   3  11      899.02      948.05     34.90 o 
  -8   3  11     5904.90     5896.55     76.63 o 
  -7   3  11       21.65       20.91      9.05 o 
  -6   3  11     4399.20     4691.68     93.21 o 
  -5   3  11      578.83      700.73     46.46 o 
  -4   3  11        5.86       48.92     31.32 o 
  -3   3  11      119.96      147.52     39.01 o 
  -2   3  11     5566.16     6535.94    137.22 o 
  -1   3  11     1472.48     1510.14     74.74 o 
   0   3  11     5936.74     5764.00     94.47 o 
   1   3  11      588.92      548.54     30.30 o 
   2   3  11     7426.52     7275.79     98.28 o 
   3   3  11     4248.80     4380.37     79.15 o 
   4   3  11    13772.69    13044.84    147.58 o 
   5   3  11      354.83      388.21     33.75 o 
   6   3  11     8700.98     8333.84    120.26 o 
   7   3  11      924.87      912.07     43.17 o 
   8   3  11      216.59      240.93     25.27 o 
   9   3  11      215.01      220.10     24.59 o 
  10   3  11     1209.02     1236.01     54.50 o 
  11   3  11      749.46      767.72     49.00 o 
  12   3  11     3388.79     3304.93     89.23 o 
  13   3  11       96.74       71.80     31.74 o 
  14   3  11       31.56       31.55     37.51 o 
  15   3  11      131.45      188.03     43.37 o 
  16   3  11       28.68       72.80     32.83 o 
  17   3  11        4.27       36.54     27.51 o 
  18   3  11      248.73      241.43     47.52 o 
  19   3  11      203.56      169.31     38.85 o 
  20   3  11      188.76      169.77     41.42 o 
 -22   4  11        3.71       87.83     42.80 o 
 -21   4  11     1715.30     1626.59    139.47 o 
 -20   4  11      110.20      133.52     54.76 o 
 -19   4  11      570.17      513.26     93.72 o 
 -18   4  11      285.40      440.52     80.39 o 
 -17   4  11      527.18      550.02     87.40 o 
 -16   4  11       30.25       25.42     26.45 o 
 -15   4  11     1138.98     1064.03     79.25 o 
 -14   4  11      234.99      248.13     47.53 o 
 -13   4  11      446.67      506.02     61.93 o 
 -12   4  11     1422.50     1508.50     71.13 o 
 -11   4  11      526.09      547.64     43.07 o 
 -10   4  11     2406.72     2430.65    107.76 o 
  -9   4  11     4793.37     4311.37     97.11 o 
  -8   4  11      101.64      204.34     32.77 o 
  -7   4  11     6226.40     5718.31    110.32 o 
  -6   4  11      766.37      837.53     53.06 o 
  -5   4  11     2367.76     2167.23     86.33 o 
  -4   4  11       63.63       62.51     36.25 o 
  -3   4  11     1304.93     1229.66    167.86 o 
  -2   4  11     2022.16     2134.31     94.69 o 
  -1   4  11      608.95      681.03     63.27 o 
   0   4  11       96.46       72.67     31.37 o 
   1   4  11       27.93      101.29     17.76 o 
   2   4  11     2568.57     2713.59     71.51 o 
   3   4  11     6326.77     6362.34    103.63 o 
   4   4  11     1355.34     1381.62     50.08 o 
   5   4  11     2460.10     2461.15     90.02 o 
   6   4  11      786.42      831.60     43.40 o 
   7   4  11      490.13      435.23     38.02 o 
   8   4  11      562.32      495.99     37.04 o 
   9   4  11      130.09      156.70     27.60 o 
  10   4  11     1321.13     1328.97     58.76 o 
  11   4  11     1802.49     2050.07    120.84 o 
  12   4  11      151.73      198.44     54.14 o 
  13   4  11     2333.95     2255.63     77.79 o 
  14   4  11      354.13      308.35     51.01 o 
  15   4  11      217.27      255.01     45.55 o 
  16   4  11      489.58      470.40     62.31 o 
  17   4  11      876.67      980.05     88.78 o 
  18   4  11       43.77      -22.06     22.06 o 
  19   4  11      374.52      391.18     57.02 o 
 -21   5  11      582.32      659.98    105.91 o 
 -20   5  11      187.03      261.18     71.79 o 
 -19   5  11      123.21      305.57     72.97 o 
 -18   5  11       34.26       64.94     43.91 o 
 -17   5  11      104.19      148.62     35.30 o 
 -16   5  11       94.30      102.04     37.60 o 
 -15   5  11     1128.99     1064.33     80.71 o 
 -14   5  11      326.94      380.40     59.56 o 
 -13   5  11      231.93      289.39     52.52 o 
 -12   5  11       44.06       49.78     20.83 o 
 -11   5  11      692.71      763.80     50.74 o 
 -10   5  11     2127.37     2111.66     73.98 o 
  -9   5  11      397.55      539.96     49.14 o 
  -8   5  11      393.77      464.37     46.68 o 
  -7   5  11     2189.87     2259.44     76.92 o 
  -6   5  11      896.35      924.86     68.72 o 
  -5   5  11      667.62      715.82     73.71 o 
  -4   5  11      378.50      369.09     54.55 o 
  -3   5  11     5725.58     5229.26    182.31 o 
  -2   5  11     1015.57     1020.71     72.35 o 
  -1   5  11     6350.95     6085.67    149.04 o 
   0   5  11     1257.91     1165.76     60.57 o 
   1   5  11     8439.77     8072.11    110.81 o 
   2   5  11     4017.07     3899.06     79.79 o 
   3   5  11      134.92      137.98     40.15 o 
   4   5  11      982.78     1074.33     47.73 o 
   5   5  11      757.32      722.57     49.15 o 
   6   5  11       16.01       21.31     31.10 o 
   7   5  11      595.26      594.22     58.10 o 
   8   5  11      971.74      921.36     47.51 o 
   9   5  11       34.83       51.07     26.31 o 
  10   5  11     1853.80     1871.53     94.66 o 
  11   5  11     2479.32     2275.66    105.71 o 
  12   5  11       26.46       21.24     19.87 o 
  13   5  11     1310.74     1349.14     61.99 o 
  14   5  11      187.37      182.54     41.01 o 
  15   5  11       29.46       85.43     33.44 o 
  16   5  11       15.30       44.14     26.27 o 
  17   5  11        3.79        5.41     22.05 o 
  18   5  11      105.23       69.77     31.40 o 
 -20   6  11       29.95       85.48     55.33 o 
 -19   6  11       52.55       96.36     49.47 o 
 -18   6  11      207.95      198.60     68.22 o 
 -17   6  11     1396.36     1270.34    230.73 o 
 -16   6  11       68.21       57.66     30.72 o 
 -15   6  11        0.00       12.17     33.07 o 
 -14   6  11        1.87       31.71     32.18 o 
 -13   6  11      674.08      679.40     81.81 o 
 -12   6  11      995.81     1081.46     84.76 o 
 -11   6  11       10.14       -5.85     22.08 o 
 -10   6  11       55.17       67.96     27.61 o 
  -9   6  11     1753.78     1712.32     71.21 o 
  -8   6  11     3274.16     3318.59     95.82 o 
  -7   6  11      980.00     1030.22     62.38 o 
  -6   6  11     1886.88     1715.18    110.50 o 
  -5   6  11      467.10      418.83     59.55 o 
  -4   6  11     1280.86     1124.30     77.80 o 
  -3   6  11      454.12      482.91     64.50 o 
  -2   6  11     1023.01      984.42     90.94 o 
  -1   6  11      118.48      151.47     62.03 o 
   0   6  11      211.44      135.62     53.72 o 
   1   6  11     3986.91     3998.69    128.71 o 
   2   6  11       29.46       48.67     28.42 o 
   3   6  11      859.77      839.36     46.00 o 
   4   6  11      459.67      548.60     40.60 o 
   5   6  11       65.68       90.27     30.64 o 
   6   6  11      717.25      788.34     46.51 o 
   7   6  11     1699.53     1792.15     65.04 o 
   8   6  11      226.01      284.18     44.89 o 
   9   6  11     3174.19     3222.47    111.45 o 
  10   6  11       76.48       87.29     32.15 o 
  11   6  11       72.54       93.69     24.31 o 
  12   6  11      232.35      241.22     76.11 o 
  13   6  11       50.37       68.14     38.99 o 
  14   6  11      394.07      446.09     59.50 o 
  15   6  11        6.64      -26.03     26.03 o 
  16   6  11      218.62      236.87     43.16 o 
  17   6  11      109.02       84.51     55.27 o 
 -19   7  11       57.21       -4.37     42.61 o 
 -18   7  11       45.96       84.62     41.40 o 
 -17   7  11       43.38       20.71     31.71 o 
 -16   7  11      208.53      194.02     44.99 o 
 -15   7  11      491.52      554.76     69.29 o 
 -14   7  11      390.79      463.05     64.88 o 
 -13   7  11      207.82      159.17     45.15 o 
 -12   7  11      124.74      116.74     43.67 o 
 -11   7  11      142.50      148.37     28.58 o 
 -10   7  11       42.08       17.96     24.24 o 
  -9   7  11       29.99       39.76     27.87 o 
  -8   7  11     1425.41     1352.46     83.49 o 
  -7   7  11      164.58      226.98     48.10 o 
  -6   7  11     1842.11     1559.50     89.57 o 
  -5   7  11       73.28       33.89     56.72 o 
  -4   7  11     1829.39     1581.58    189.23 o 
  -3   7  11      230.92      288.57     55.97 o 
  -2   7  11     2180.14     1919.91     97.10 o 
  -1   7  11      456.75      573.08     70.50 o 
   0   7  11       73.17       87.50     50.71 o 
   1   7  11      867.24      848.33     81.91 o 
   2   7  11     1937.87     1979.09     96.45 o 
   3   7  11      631.39      678.60     73.25 o 
   4   7  11       50.40       49.11     40.36 o 
   5   7  11        5.77       41.66     31.21 o 
   6   7  11      527.70      556.83     64.31 o 
   7   7  11     1122.64     1173.78     57.38 o 
   8   7  11      134.50      105.65     30.81 o 
   9   7  11      134.05      116.97     34.44 o 
  10   7  11      224.88      312.15     53.02 o 
  11   7  11      187.41      196.30     45.71 o 
  12   7  11       72.01       72.00     24.71 o 
  13   7  11      276.74      227.43     42.69 o 
  14   7  11        4.09      -14.11     21.29 o 
  15   7  11       42.82       30.65     23.35 o 
  16   7  11      374.98      379.28     51.56 o 
 -18   8  11      284.27      286.32     73.09 o 
 -17   8  11      105.19      133.50     37.85 o 
 -16   8  11       93.88      209.26     46.62 o 
 -15   8  11       11.43       23.36     59.63 o 
 -14   8  11     1015.42     1065.14     94.99 o 
 -13   8  11      276.45      272.71     58.95 o 
 -12   8  11      410.09      421.15     81.53 o 
 -11   8  11      181.63      240.05     50.61 o 
 -10   8  11      564.48      683.67     60.59 o 
  -9   8  11      303.87      242.24     49.55 o 
  -8   8  11      515.87      448.81     63.37 o 
  -7   8  11       69.38       93.02     43.17 o 
  -6   8  11     3349.11     3303.75    127.72 o 
  -5   8  11       56.61      -29.83     35.29 o 
  -4   8  11      830.23      881.31     85.52 o 
  -3   8  11      165.03      138.48     50.62 o 
  -2   8  11      994.64      944.29     82.42 o 
  -1   8  11       65.82       52.08     44.16 o 
   0   8  11      890.55      821.16     84.11 o 
   1   8  11       19.01       64.77    100.43 o 
   2   8  11       11.26       48.37     65.09 o 
   3   8  11      100.75       73.89     36.16 o 
   4   8  11      685.98      719.88     74.82 o 
   5   8  11      741.18      796.63     68.75 o 
   6   8  11     2285.47     2393.76    107.02 o 
   7   8  11      256.74      446.57     87.53 o 
   8   8  11     1500.73     1424.69    125.39 o 
   9   8  11       39.79       96.43     39.39 o 
  10   8  11        1.77       46.40     28.26 o 
  11   8  11       44.07       35.16     31.21 o 
  12   8  11       99.15      115.71     46.43 o 
  13   8  11        1.57      -20.06     20.06 o 
  14   8  11      795.51      842.62     64.47 o 
 -16   9  11       50.06       71.32     61.43 o 
 -15   9  11      217.74      228.62     50.25 o 
 -14   9  11        0.44       59.36     33.31 o 
 -13   9  11       23.55       63.47     39.29 o 
 -12   9  11        7.96      -55.71     55.71 o 
 -11   9  11      292.59      178.68     76.42 o 
 -10   9  11      130.84      145.64     74.74 o 
  -9   9  11       29.72      -10.78     29.30 o 
  -8   9  11     1036.38      833.79     97.00 o 
  -7   9  11      476.76      406.67     63.36 o 
  -6   9  11     2272.67     1858.11    100.72 o 
  -5   9  11     3289.33     3370.47    134.29 o 
  -4   9  11      997.81      918.44     89.99 o 
  -3   9  11     1345.93     1173.71     85.08 o 
  -2   9  11      159.87       85.66     63.20 o 
  -1   9  11      653.15      665.13     77.56 o 
   0   9  11      299.20      213.59     50.78 o 
   1   9  11      341.24      487.09    112.02 o 
   2   9  11      186.72      156.55     44.86 o 
   3   9  11       15.02       55.40     70.14 o 
   4   9  11        0.73       34.52     30.32 o 
   5   9  11     1134.12     1101.48     74.89 o 
   6   9  11     1116.56     1159.52    125.20 o 
   7   9  11       10.89       32.64     34.92 o 
   8   9  11     1346.94     1540.74    130.85 o 
   9   9  11      632.69      569.40     92.13 o 
  10   9  11       31.66       88.34     35.97 o 
  11   9  11        2.02       68.54     33.62 o 
  12   9  11       70.72       -3.25     21.46 o 
  13   9  11        3.39       34.73     24.00 o 
 -13  10  11       43.04       30.83     50.05 o 
 -12  10  11      398.82      445.57     94.11 o 
 -11  10  11     1418.33     1411.43    136.35 o 
 -10  10  11        0.40       47.33     56.90 o 
  -9  10  11       50.72       78.92     31.65 o 
  -8  10  11      104.45       74.58     60.51 o 
  -7  10  11      693.49      598.90     71.22 o 
  -6  10  11        8.12        3.39     29.96 o 
  -5  10  11       20.51       15.52     33.92 o 
  -4  10  11       74.21      120.85     43.90 o 
  -3  10  11      226.26      182.15     99.28 o 
  -2  10  11       11.56       -8.39     60.52 o 
  -1  10  11      229.84      176.81     63.63 o 
   0  10  11       52.88       23.81     36.37 o 
   1  10  11      438.78      383.10     61.12 o 
   2  10  11        1.51      -25.49     68.25 o 
   3  10  11       16.23       70.91     39.01 o 
   4  10  11      304.25      322.16     51.86 o 
   5  10  11       41.41       50.32     28.28 o 
   6  10  11      295.42      422.43     81.63 o 
   7  10  11      178.94      205.82     53.22 o 
   8  10  11      122.32      116.18     41.79 o 
   9  10  11      408.00      473.90     75.06 o 
  10  10  11       47.22        7.65     29.61 o 
 -10  11  11      317.18      454.94     97.27 o 
  -9  11  11        7.85       56.09     55.95 o 
  -8  11  11      607.47      720.43    164.93 o 
  -7  11  11        0.08       59.35     72.93 o 
  -6  11  11       20.03      -14.98     29.33 o 
  -5  11  11        1.64       -1.90     37.37 o 
  -4  11  11       27.22       39.68     33.04 o 
  -3  11  11     1301.05     1092.33     83.14 o 
  -2  11  11      186.61      140.25     46.32 o 
  -1  11  11      175.78      269.31     56.23 o 
   0  11  11       76.38       62.96     39.46 o 
   1  11  11      293.92      267.32     54.26 o 
   2  11  11      222.37      270.85     71.24 o 
   3  11  11     1162.66      990.29     87.96 o 
   4  11  11       28.27       18.97     27.51 o 
   5  11  11      684.43      366.99     75.13 o 
   6  11  11       98.72      192.56     48.48 o 
 -23   0  12        9.80      -16.33     43.17 o 
 -22   0  12     1925.90     1822.57    134.20 o 
 -21   0  12        1.30       84.42     39.32 o 
 -20   0  12     4551.89     4674.50    203.25 o 
 -19   0  12      704.60      692.15     92.11 o 
 -18   0  12     4881.35     4685.87    192.52 o 
 -17   0  12        5.03       66.44     32.63 o 
 -16   0  12     4701.30     5171.33    188.25 o 
 -15   0  12      829.13      762.50     75.65 o 
 -14   0  12     4062.89     4324.79    238.58 o 
 -13   0  12      766.84      693.99     52.15 o 
 -12   0  12     4127.81     3970.09    102.46 o 
 -11   0  12      272.82      289.59     36.85 o 
 -10   0  12    12513.25    13152.79    185.56 o 
  -9   0  12     2117.23     2241.12     72.48 o 
  -8   0  12      248.37      446.71     37.35 o 
  -7   0  12      872.00      916.70     62.23 o 
  -6   0  12     1339.45     1394.49     55.36 o 
  -5   0  12     2431.11     2530.22    124.37 o 
  -4   0  12    32630.62    38363.48    536.83 o 
  -3   0  12     5925.14     6196.35    183.89 o 
  -2   0  12     9105.42    10888.34    244.80 o 
  -1   0  12     1837.40     2102.05    110.98 o 
   0   0  12     2469.70     3202.25    134.25 o 
   1   0  12      112.64      132.18     51.70 o 
   2   0  12     1424.43     1298.63     95.92 o 
   3   0  12      315.21      433.14     43.34 o 
   4   0  12     4170.48     3728.93     92.15 o 
   5   0  12     4202.92     4006.52     97.70 o 
   6   0  12    30540.92    29768.71    401.83 o 
   7   0  12     1976.88     1976.50     90.96 o 
   8   0  12    18492.63    18126.83    232.77 o 
   9   0  12     2098.03     1747.49    108.54 o 
  10   0  12     3429.16     2958.12     89.18 o 
  11   0  12      116.42      188.73     55.44 o 
  12   0  12     1061.10     1065.94     97.70 o 
  13   0  12      119.59       57.86     43.94 o 
  14   0  12      201.35      219.69     62.66 o 
  15   0  12      289.41      279.67     67.21 o 
  16   0  12      776.84      717.38    105.28 o 
  17   0  12      444.92      481.36     93.82 o 
  18   0  12     1166.89     1040.14    130.72 o 
  19   0  12      381.35      435.96     88.79 o 
  20   0  12      370.74      223.90     62.96 o 
 -23   1  12      131.63      124.50     53.98 o 
 -22   1  12     1269.21     1133.57    111.55 o 
 -21   1  12      898.63      950.95     65.98 o 
 -20   1  12      623.85      711.80     67.50 o 
 -19   1  12     1588.44     1553.68     78.99 o 
 -18   1  12       21.44      111.74     33.19 o 
 -17   1  12     1015.26      872.91     57.82 o 
 -16   1  12      462.99      547.37     52.96 o 
 -15   1  12      186.83      235.09     34.39 o 
 -14   1  12     2765.70     2667.98     61.84 o 
 -13   1  12      973.58      938.87     38.83 o 
 -12   1  12     1587.39     1449.08     45.22 o 
 -11   1  12       53.52       62.50     19.28 o 
 -10   1  12      463.51      530.05     46.86 o 
  -9   1  12      272.64      240.01     22.40 o 
  -8   1  12      597.44      695.65     30.53 o 
  -7   1  12     2960.01     2950.28     58.28 o 
  -6   1  12     3157.66     3402.41     84.51 o 
  -5   1  12        6.31       36.81     34.30 o 
  -4   1  12     2503.40     2465.33     88.23 o 
  -3   1  12     2756.53     2803.85     90.28 o 
  -2   1  12     7450.68     7256.36    139.38 o 
  -1   1  12       73.05      191.43     38.47 o 
   0   1  12     4840.33     4697.47     76.09 o 
   1   1  12      341.88      360.04     45.93 o 
   2   1  12      232.79      307.38     29.58 o 
   3   1  12     7355.23     7141.69    102.88 o 
   4   1  12     1153.63      960.65     43.43 o 
   5   1  12     5574.58     5881.59     84.32 o 
   6   1  12     1476.43     1558.86     45.90 o 
   7   1  12     6593.87     6815.51     94.28 o 
   8   1  12      470.65      475.82     30.87 o 
   9   1  12     7131.13     6807.76     96.38 o 
  10   1  12      455.00      599.11     32.14 o 
  11   1  12      530.40      723.06     67.59 o 
  12   1  12      197.66      209.58     51.76 o 
  13   1  12     1535.64     1382.12    111.17 o 
  14   1  12     1411.54     1333.32     79.51 o 
  15   1  12      147.00       96.16     47.24 o 
  16   1  12     1944.92     1747.06     94.64 o 
  17   1  12       13.74      -15.18     33.99 o 
  18   1  12        0.28      -27.63     27.63 o 
  19   1  12        3.54       -5.68     53.99 o 
  20   1  12      806.99      826.44    123.24 o 
 -23   2  12      978.85      819.03    117.78 o 
 -22   2  12        4.52       90.46     42.66 o 
 -21   2  12        0.25       56.34     41.92 o 
 -20   2  12      132.38      134.74     43.84 o 
 -19   2  12      382.74      403.85     73.85 o 
 -18   2  12       62.78      138.03     48.47 o 
 -17   2  12     1324.17     1336.88     69.98 o 
 -16   2  12        6.51       75.95     19.74 o 
 -15   2  12     2118.99     2218.65     69.01 o 
 -14   2  12     1060.44     1028.23     69.13 o 
 -13   2  12     5765.50     5555.94     86.68 o 
 -12   2  12     1263.07     1238.45     60.48 o 
 -11   2  12     4597.88     4500.02     74.79 o 
 -10   2  12      301.75      361.14     27.67 o 
  -9   2  12      953.15      968.09     34.71 o 
  -8   2  12      142.30      108.03     16.50 o 
  -7   2  12      178.56      334.79     26.19 o 
  -6   2  12      119.88      105.23     21.69 o 
  -5   2  12     1244.69     1394.47    118.54 o 
  -4   2  12     2620.12     2668.08     90.40 o 
  -3   2  12     6217.66     6018.45    131.00 o 
  -2   2  12      133.31      152.26     39.86 o 
  -1   2  12     4434.95     4611.28     65.66 o 
   0   2  12      933.80      931.29     35.19 o 
   1   2  12     2009.33     2127.97     52.42 o 
   2   2  12      167.16      157.16     22.21 o 
   3   2  12       65.13       66.88     22.04 o 
   4   2  12     2632.78     2829.83     85.12 o 
   5   2  12     5358.61     5714.21     96.58 o 
   6   2  12     2239.07     2203.55     79.19 o 
   7   2  12      138.03      288.18     26.49 o 
   8   2  12       15.52      102.66     18.62 o 
   9   2  12      654.40      634.67     44.68 o 
  10   2  12      290.35      313.99     34.94 o 
  11   2  12      246.40      321.89     35.54 o 
  12   2  12       94.81      202.87     40.01 o 
  13   2  12     1722.61     1558.68     83.55 o 
  14   2  12      167.47      193.36     43.44 o 
  15   2  12     1336.80     1313.98     81.39 o 
  16   2  12      334.39      373.34     56.05 o 
  17   2  12       18.21       32.26     28.53 o 
  18   2  12       38.57       67.38     31.01 o 
  19   2  12        3.47       13.52     20.95 o 
  20   2  12       11.66       41.34     25.15 o 
 -23   3  12        2.27       13.25     43.37 o 
 -22   3  12        2.25       60.34     43.81 o 
 -21   3  12       68.86      153.58     57.41 o 
 -20   3  12      223.25      244.53     55.73 o 
 -19   3  12      680.84      716.65    100.51 o 
 -18   3  12      637.46      599.95     92.30 o 
 -17   3  12      200.60      188.79     55.85 o 
 -16   3  12      816.05     1136.37     72.15 o 
 -15   3  12      284.29      294.88     47.63 o 
 -14   3  12       12.94      115.34     36.98 o 
 -13   3  12      314.04      411.19     38.49 o 
 -12   3  12      327.53      406.03     39.24 o 
 -11   3  12     2242.18     2226.78     69.99 o 
 -10   3  12      571.51      631.44     31.85 o 
  -9   3  12       27.13       68.18     11.69 o 
  -8   3  12      202.97      199.34     19.75 o 
  -7   3  12      253.96      282.32     35.58 o 
  -6   3  12      538.25      539.18     44.11 o 
  -5   3  12     3333.80     3316.69    101.04 o 
  -4   3  12        0.89       42.44     31.46 o 
  -3   3  12     7081.67     7777.06    153.13 o 
  -2   3  12        0.74       75.63     35.30 o 
  -1   3  12      391.36      332.83     47.42 o 
   0   3  12      690.11      766.71     29.81 o 
   1   3  12      556.85      530.51     29.58 o 
   2   3  12      199.78      227.09     25.04 o 
   3   3  12     3789.17     3439.82     79.45 o 
   4   3  12      521.01      649.53     38.67 o 
   5   3  12      603.44      625.63     41.05 o 
   6   3  12      289.87      365.99     39.20 o 
   7   3  12     1358.39     1483.26     54.14 o 
   8   3  12      794.13      749.92     39.12 o 
   9   3  12      392.25      493.56     33.15 o 
  10   3  12      754.58      788.79     50.42 o 
  11   3  12        3.11       45.83     27.19 o 
  12   3  12       45.64      102.75     22.57 o 
  13   3  12      265.95      212.76     43.45 o 
  14   3  12       10.64       22.33     27.27 o 
  15   3  12       14.49       25.43     27.33 o 
  16   3  12       36.77       -6.85     24.85 o 
  17   3  12      600.00      609.56     70.69 o 
  18   3  12       10.38       54.75     28.22 o 
  19   3  12       22.42       12.85     28.01 o 
 -22   4  12       20.78      -36.96     36.96 o 
 -21   4  12       90.23       96.73     55.98 o 
 -20   4  12       71.06       37.93     39.95 o 
 -19   4  12        1.88       81.17     37.79 o 
 -18   4  12      198.77      205.60     58.21 o 
 -17   4  12     1707.41     1891.38     89.80 o 
 -16   4  12      649.36      695.21     70.47 o 
 -15   4  12     1545.10     1497.48     86.39 o 
 -14   4  12      753.87      796.77     75.56 o 
 -13   4  12       36.12       53.92     37.08 o 
 -12   4  12     5401.76     5317.56    110.37 o 
 -11   4  12      235.21      201.13     34.03 o 
 -10   4  12      500.94      507.83     59.18 o 
  -9   4  12      806.18      900.16     55.62 o 
  -8   4  12     5408.31     5065.30    107.75 o 
  -7   4  12      417.26      474.61     44.94 o 
  -6   4  12     1192.51     1350.62     76.42 o 
  -5   4  12      322.27      288.48     49.36 o 
  -4   4  12     3551.04     3424.48    109.15 o 
  -3   4  12      161.79      165.44     43.07 o 
  -2   4  12     1756.32     1877.32     85.88 o 
  -1   4  12      342.09      400.03     53.11 o 
   0   4  12       67.05       72.37     20.47 o 
   1   4  12        3.34       45.88     14.09 o 
   2   4  12     3067.56     2948.03     66.50 o 
   3   4  12      821.21      958.38     67.94 o 
   4   4  12      760.80      656.96     38.25 o 
   5   4  12      682.41      870.55     44.73 o 
   6   4  12      557.03      558.42     42.61 o 
   7   4  12        5.62        4.86     17.65 o 
   8   4  12       11.10       63.26     20.64 o 
   9   4  12      653.82      627.59     49.65 o 
  10   4  12     3300.08     3227.96     89.82 o 
  11   4  12      974.81      951.34     52.02 o 
  12   4  12     1574.85     1690.77     67.82 o 
  13   4  12        6.35       57.60     29.69 o 
  14   4  12     1941.36     1873.25    114.25 o 
  15   4  12      528.71      590.44     67.08 o 
  16   4  12      989.73     1025.41     79.90 o 
  17   4  12       99.53      112.47     34.47 o 
  18   4  12      250.21      220.45     42.08 o 
  19   4  12      178.09      320.94     77.75 o 
 -21   5  12       39.48        5.43     40.11 o 
 -20   5  12     1033.90     1127.28    117.16 o 
 -19   5  12      167.98      109.78     49.21 o 
 -18   5  12     1156.47     1303.67    120.64 o 
 -17   5  12      131.23      130.10     37.36 o 
 -16   5  12      808.39      772.42     76.47 o 
 -15   5  12      133.51      120.79     38.97 o 
 -14   5  12       41.58       39.61     34.34 o 
 -13   5  12      113.22      166.88     45.50 o 
 -12   5  12     1858.82     1733.80     67.70 o 
 -11   5  12      139.35      181.80     33.14 o 
 -10   5  12     6924.91     6706.96    129.72 o 
  -9   5  12      144.60      186.62     36.23 o 
  -8   5  12      257.64      300.34     40.66 o 
  -7   5  12      440.15      526.12     49.46 o 
  -6   5  12        1.53       15.71     47.53 o 
  -5   5  12       30.28       57.62     38.82 o 
  -4   5  12      253.96      297.32     50.86 o 
  -3   5  12       23.15       89.78     40.69 o 
  -2   5  12       90.05       83.19     40.53 o 
  -1   5  12      190.56      246.47     52.31 o 
   0   5  12      950.52      915.05     70.10 o 
   1   5  12      290.20      258.50     25.95 o 
   2   5  12     3895.13     3710.76     77.89 o 
   3   5  12      151.81      169.04     26.34 o 
   4   5  12     2283.55     2124.70     64.20 o 
   5   5  12      170.03      142.43     26.88 o 
   6   5  12      340.87      369.54     36.57 o 
   7   5  12      115.90      103.00     23.66 o 
   8   5  12      208.75      316.96     34.85 o 
   9   5  12     1034.31     1066.54     64.87 o 
  10   5  12     3133.67     3443.62     99.48 o 
  11   5  12      552.24      632.16     52.52 o 
  12   5  12     1162.05     1208.37     75.13 o 
  13   5  12      718.64      838.38     54.51 o 
  14   5  12        0.10       33.92     26.36 o 
  15   5  12       20.28       53.82     27.58 o 
  16   5  12        9.64       60.03     35.87 o 
  17   5  12      113.91       98.58     41.61 o 
  18   5  12        0.15       46.72     26.14 o 
 -20   6  12       37.68       39.30     49.26 o 
 -19   6  12        2.85       98.51     51.59 o 
 -18   6  12      668.68      666.19    105.17 o 
 -17   6  12      181.19      241.12     48.77 o 
 -16   6  12      399.52      475.11     63.79 o 
 -15   6  12      165.21      144.55     39.76 o 
 -14   6  12      550.13      532.93     66.66 o 
 -13   6  12     1293.97     1345.63    106.55 o 
 -12   6  12     1975.07     1729.91    131.09 o 
 -11   6  12       66.57       57.87     37.74 o 
 -10   6  12     7476.46     7196.71    142.19 o 
  -9   6  12       84.89      257.99     46.06 o 
  -8   6  12     7087.92     6678.05    136.44 o 
  -7   6  12     1410.80     1514.26     96.84 o 
  -6   6  12     1892.17     1790.17     92.19 o 
  -5   6  12      484.55      558.80     68.89 o 
  -4   6  12     1046.35     1076.77     78.95 o 
  -3   6  12       81.81       46.47     39.59 o 
  -2   6  12     1081.43     1038.46     76.68 o 
  -1   6  12       47.35        8.38     36.65 o 
   0   6  12      120.31      144.03     46.28 o 
   1   6  12      562.04      599.55     68.56 o 
   2   6  12      826.90      893.18     74.82 o 
   3   6  12      630.25      683.00     70.50 o 
   4   6  12     2115.44     2215.30     98.57 o 
   5   6  12      326.33      313.81     40.81 o 
   6   6  12      704.52      753.34     46.63 o 
   7   6  12      390.38      418.68     41.50 o 
   8   6  12     1281.35     1251.42     71.31 o 
   9   6  12      216.18      276.89     41.71 o 
  10   6  12       67.81       28.09     26.65 o 
  11   6  12      286.51      303.06     38.05 o 
  12   6  12        0.45       45.39     20.75 o 
  13   6  12      130.39      147.29     35.27 o 
  14   6  12      221.17      251.79     45.46 o 
  15   6  12      322.53      266.96     63.26 o 
  16   6  12      173.33      134.01     34.40 o 
  17   6  12      103.58      135.65     55.43 o 
 -19   7  12        0.25        9.83     49.28 o 
 -18   7  12       11.45      -17.33     35.33 o 
 -17   7  12      147.87      144.44     39.59 o 
 -16   7  12        0.66       14.24     29.97 o 
 -15   7  12      508.09      608.77     98.35 o 
 -14   7  12      144.33      145.73     40.78 o 
 -13   7  12      170.79      242.87     77.68 o 
 -12   7  12      232.36      221.38     82.74 o 
 -11   7  12      468.04      603.05     47.75 o 
 -10   7  12      915.84      921.54     68.14 o 
  -9   7  12     2660.58     2572.99     90.69 o 
  -8   7  12      664.37      731.90     73.99 o 
  -7   7  12     1362.63     1249.37     82.34 o 
  -6   7  12        5.15       45.39     38.97 o 
  -5   7  12     4158.99     3702.98    200.11 o 
  -4   7  12      287.08      366.68     60.71 o 
  -3   7  12     3625.98     3241.98    125.58 o 
  -2   7  12       15.73       52.20     57.06 o 
  -1   7  12      446.98      290.43     56.69 o 
   0   7  12       81.61      113.68     44.33 o 
   1   7  12        0.66        0.63     37.00 o 
   2   7  12      421.25      471.45     63.37 o 
   3   7  12      311.26      325.25     53.26 o 
   4   7  12        0.06       37.74     66.76 o 
   5   7  12       91.68       85.40     40.28 o 
   6   7  12      129.13      143.44     41.60 o 
   7   7  12      471.43      494.03     61.42 o 
   8   7  12      471.00      509.18     96.86 o 
   9   7  12        3.07      -32.55     32.55 o 
  10   7  12      141.97      102.03     26.39 o 
  11   7  12        4.22       31.39     40.97 o 
  12   7  12        0.59       23.97     21.81 o 
  13   7  12      178.77      184.81     25.93 o 
  14   7  12      169.32      181.59     24.29 o 
  15   7  12      457.36      540.79     65.85 o 
  16   7  12       91.32      154.95     36.23 o 
 -17   8  12     1159.17     1186.14     87.88 o 
 -16   8  12       16.96       35.64     38.19 o 
 -15   8  12      118.76      108.79     42.14 o 
 -14   8  12       65.36      140.05     40.06 o 
 -13   8  12      141.06      194.33     48.61 o 
 -12   8  12        0.81      121.41     41.17 o 
 -11   8  12        2.13       28.23     48.90 o 
 -10   8  12      594.77      612.45     70.64 o 
  -9   8  12      238.73      186.09     45.37 o 
  -8   8  12       16.28       36.53     35.09 o 
  -7   8  12     3015.07     2706.36    117.67 o 
  -6   8  12      223.83      315.12     61.01 o 
  -5   8  12      606.80      652.53    109.51 o 
  -4   8  12      497.65      579.02     72.64 o 
  -3   8  12      238.35      298.36     58.73 o 
  -2   8  12       93.19       95.14     46.93 o 
  -1   8  12       78.31       52.12     42.28 o 
   0   8  12        0.12      -26.91     37.20 o 
   1   8  12        0.28       20.65     37.36 o 
   2   8  12       28.22       42.94     31.94 o 
   3   8  12       70.80       25.89     33.09 o 
   4   8  12       19.00      -29.82     65.09 o 
   5   8  12      337.87      347.04     56.72 o 
   6   8  12      215.96      281.15     48.90 o 
   7   8  12      626.47      644.16    109.45 o 
   8   8  12       39.49       15.95     39.93 o 
   9   8  12      413.28      532.22     89.33 o 
  10   8  12        9.74       52.81     34.25 o 
  11   8  12      210.51      208.71     54.00 o 
  12   8  12        5.45       17.28     36.02 o 
  13   8  12      122.16      139.01     29.66 o 
  14   8  12      481.44      469.59     61.70 o 
 -15   9  12      651.98      789.19     84.86 o 
 -14   9  12        0.82      101.59     60.62 o 
 -13   9  12      679.33      641.11     81.58 o 
 -12   9  12        2.77       43.92     60.47 o 
 -11   9  12     1747.87     1419.72    135.59 o 
 -10   9  12      124.10      135.88     25.25 o 
  -9   9  12      325.99      218.66     49.66 o 
  -8   9  12       24.77       57.32     64.67 o 
  -7   9  12     1688.62     1429.22     89.98 o 
  -6   9  12       50.53       92.68     51.86 o 
  -5   9  12     4753.59     4124.01    149.28 o 
  -4   9  12     3818.95     3271.58    134.67 o 
  -3   9  12      406.06      371.40     72.85 o 
  -2   9  12     2352.65     2057.00    108.65 o 
  -1   9  12     1333.76     1217.67     92.02 o 
   0   9  12     1093.13     1033.31     85.87 o 
   1   9  12      188.25      169.85     60.45 o 
   2   9  12      121.59       85.87     56.08 o 
   3   9  12       72.13      104.31     64.19 o 
   4   9  12      375.05      279.22     61.99 o 
   5   9  12       67.61      107.26     34.07 o 
   6   9  12       65.90      116.04     45.91 o 
   7   9  12     1109.68     1188.25    115.84 o 
   8   9  12       58.19       71.27     37.02 o 
   9   9  12      170.36      124.49     40.80 o 
  10   9  12      887.38      819.28     88.61 o 
  11   9  12      630.86      727.22     77.47 o 
  12   9  12      101.59       58.64     31.40 o 
 -13  10  12      297.09      420.99     90.11 o 
 -12  10  12       21.69      162.19     65.00 o 
 -11  10  12        0.50      125.07     62.43 o 
 -10  10  12       36.07       -6.47     50.86 o 
  -9  10  12       63.50       29.43     23.57 o 
  -8  10  12       73.53       38.08     30.22 o 
  -7  10  12       26.39       53.62     34.28 o 
  -6  10  12      149.83      194.30     47.20 o 
  -5  10  12        9.38       45.29     34.72 o 
  -4  10  12      111.79       61.80     37.14 o 
  -3  10  12       26.59      104.16     38.39 o 
  -2  10  12       12.86       -3.75     33.22 o 
  -1  10  12       60.94      133.77     43.61 o 
   0  10  12        0.02       55.93     41.25 o 
   1  10  12        1.30      -33.50     33.50 o 
   2  10  12      107.69       44.44     58.78 o 
   3  10  12       23.84       72.17     37.10 o 
   4  10  12       14.75       61.10     33.09 o 
   5  10  12       18.69       72.75     63.51 o 
   6  10  12     1168.07     1262.09    118.87 o 
   7  10  12       26.87      -30.11     30.11 o 
   8  10  12      704.25      743.73    110.40 o 
   9  10  12      108.48      244.56     51.58 o 
  -9  11  12       20.79       97.87     50.48 o 
  -8  11  12        8.66       87.68     44.18 o 
  -7  11  12       28.76       -3.78     25.54 o 
  -6  11  12        7.22       15.05     52.83 o 
  -5  11  12        0.09      -26.54     26.54 o 
  -4  11  12      635.41      602.94     76.17 o 
  -3  11  12        0.01       43.35     34.92 o 
  -2  11  12     1213.19     1063.61    119.97 o 
  -1  11  12      185.14      241.11     84.69 o 
   0  11  12     2838.83     2552.15    127.73 o 
   1  11  12      192.66      246.61     55.27 o 
   2  11  12     1584.10     1493.96     97.49 o 
   3  11  12      242.66      247.41     50.04 o 
   4  11  12        5.54      -27.76     27.76 o 
   5  11  12       62.15       26.56     34.89 o 
   6  11  12       12.27      -35.07     35.07 o 
 -23   1  13      597.30      499.30     92.28 o 
 -22   1  13       54.68      137.38     46.44 o 
 -21   1  13     2002.31     2212.84    147.04 o 
 -20   1  13      710.44      813.02    106.81 o 
 -19   1  13     1785.95     1819.81     85.18 o 
 -18   1  13      212.45      179.07     31.89 o 
 -17   1  13     1102.69     1094.04     63.71 o 
 -16   1  13       28.24       65.05     22.77 o 
 -15   1  13      174.38      311.66     37.50 o 
 -14   1  13     2527.96     2180.97     64.33 o 
 -13   1  13    10242.32     9982.17    120.87 o 
 -12   1  13     1286.38     1229.40     43.05 o 
 -11   1  13     1191.23     1322.71     44.15 o 
 -10   1  13      389.73      402.60     27.06 o 
  -9   1  13      354.78      500.88     29.35 o 
  -8   1  13      163.69      141.09     17.51 o 
  -7   1  13     1312.29     1594.68     59.03 o 
  -6   1  13     5210.89     5045.73     92.95 o 
  -5   1  13     4722.59     4820.96    119.99 o 
  -4   1  13      132.53       49.01     38.75 o 
  -3   1  13     1829.71     1701.72     78.74 o 
  -2   1  13      481.05      742.16    133.44 o 
  -1   1  13     8085.78     7890.87    152.29 o 
   0   1  13     1649.57     1721.58     50.19 o 
   1   1  13     9500.00     8861.67    113.75 o 
   2   1  13     4018.76     3808.44     88.17 o 
   3   1  13    10562.43    10405.66    158.36 o 
   4   1  13     1972.87     1957.79     58.44 o 
   5   1  13     3626.73     3681.76     72.79 o 
   6   1  13     1893.69     1652.16     48.70 o 
   7   1  13     1888.05     2056.71     54.45 o 
   8   1  13     2506.30     2481.55     59.84 o 
   9   1  13     1200.85     1210.85     43.62 o 
  10   1  13        3.46       36.62     14.44 o 
  11   1  13        1.55       -8.47     21.92 o 
  12   1  13      672.80      763.43     70.09 o 
  13   1  13     1178.29     1101.16     72.52 o 
  14   1  13       37.12       25.40     37.70 o 
  15   1  13      251.92      160.24     40.84 o 
  16   1  13      121.44      157.79     39.81 o 
  17   1  13      107.19      145.53     39.10 o 
  18   1  13      264.81      328.37     51.76 o 
  19   1  13      278.67      287.67     47.85 o 
 -23   2  13       58.27       57.62     47.82 o 
 -22   2  13       20.42       -5.91     36.99 o 
 -21   2  13       60.63       87.04     45.23 o 
 -20   2  13       47.23       53.05     39.35 o 
 -19   2  13       10.29      -18.89     30.59 o 
 -18   2  13      989.73     1041.76     95.93 o 
 -17   2  13       49.29       64.93     32.41 o 
 -16   2  13      635.92      744.49     65.42 o 
 -15   2  13     1768.40     1661.27     78.48 o 
 -14   2  13       71.71       62.82     18.63 o 
 -13   2  13     1060.23     1091.77     40.93 o 
 -12   2  13    10673.15     9945.69    118.75 o 
 -11   2  13      566.25      525.69     56.17 o 
 -10   2  13      626.10      577.70     30.92 o 
  -9   2  13      103.43      103.89     16.44 o 
  -8   2  13     1318.63     1330.49     38.37 o 
  -7   2  13     4790.44     4704.39     66.36 o 
  -6   2  13     3740.21     3993.38    120.37 o 
  -5   2  13     3818.62     3650.44    106.46 o 
  -4   2  13     3810.46     4361.43    116.06 o 
  -3   2  13     1800.12     1558.26     75.04 o 
  -2   2  13      500.99      405.19     50.86 o 
  -1   2  13       58.64       68.32     22.00 o 
   0   2  13       65.62       76.69     28.53 o 
   1   2  13        8.44       25.96     15.34 o 
   2   2  13     5260.37     5541.91     89.99 o 
   3   2  13      336.38      344.52     42.98 o 
   4   2  13       35.40       78.93     20.16 o 
   5   2  13       46.40       77.78     22.43 o 
   6   2  13      389.56      394.00     35.51 o 
   7   2  13      104.59      132.93     20.74 o 
   8   2  13     1412.45     1293.96     45.63 o 
   9   2  13      539.93      566.98     34.81 o 
  10   2  13     2168.08     2172.31     88.27 o 
  11   2  13       37.20       26.09     20.58 o 
  12   2  13      675.92      732.69     69.11 o 
  13   2  13        2.30        1.69     26.51 o 
  14   2  13      175.03      265.78     48.39 o 
  15   2  13      455.11      511.36     62.73 o 
  16   2  13       37.14       22.88     26.43 o 
  17   2  13        4.51      -21.37     21.37 o 
  18   2  13       57.91       47.42     30.54 o 
  19   2  13       26.37       55.15     25.57 o 
 -22   3  13      361.74      343.12     77.09 o 
 -21   3  13       33.02        3.31     37.84 o 
 -20   3  13     1343.17     1250.35    114.74 o 
 -19   3  13      619.19      626.82     96.10 o 
 -18   3  13     1714.69     1898.24    135.05 o 
 -17   3  13      418.94      412.00     75.75 o 
 -16   3  13     9431.02     9094.07    194.67 o 
 -15   3  13      483.11      478.64     56.72 o 
 -14   3  13     2921.78     2899.81    108.25 o 
 -13   3  13     1291.53     1246.64     56.88 o 
 -12   3  13     4797.14     4506.42     99.10 o 
 -11   3  13      273.63      361.63     39.36 o 
 -10   3  13      684.68      739.75     50.12 o 
  -9   3  13      137.20      141.32     30.29 o 
  -8   3  13     2543.93     2825.43     79.41 o 
  -7   3  13      466.91      578.07     47.22 o 
  -6   3  13     2918.17     2618.55     95.02 o 
  -5   3  13      131.68      139.85     39.79 o 
  -4   3  13     2475.51     2582.00     95.20 o 
  -3   3  13      267.36      344.74     49.07 o 
  -2   3  13       25.27       82.55     35.43 o 
  -1   3  13       45.37       50.68     35.28 o 
   0   3  13      514.16      606.90     27.66 o 
   1   3  13      295.83      347.33     25.46 o 
   2   3  13     1810.39     2139.00     56.13 o 
   3   3  13     2492.14     2466.98     62.62 o 
   4   3  13     4677.65     4547.28     87.00 o 
   5   3  13        7.52        8.89     20.62 o 
   6   3  13     7724.48     7175.35    116.28 o 
   7   3  13     2263.47     2165.46     65.15 o 
   8   3  13     4114.72     4019.74     78.51 o 
   9   3  13      126.81      177.58     23.83 o 
  10   3  13     3775.50     3653.73     93.93 o 
  11   3  13      915.42      961.55     51.45 o 
  12   3  13      297.84      348.68     44.83 o 
  13   3  13       30.95       61.27     30.17 o 
  14   3  13      174.44      140.00     38.45 o 
  15   3  13      106.93       74.76     32.92 o 
  16   3  13      582.05      661.21     72.01 o 
  17   3  13      179.07      209.83     44.06 o 
  18   3  13        0.13       23.80     25.60 o 
  19   3  13      270.48      232.06     47.74 o 
 -22   4  13      161.06      268.52     69.26 o 
 -21   4  13        2.05      -19.60     40.56 o 
 -20   4  13        5.40       37.41     46.67 o 
 -19   4  13      319.17      296.10     69.77 o 
 -18   4  13      568.98      712.29    105.75 o 
 -17   4  13     4131.12     3932.14    132.64 o 
 -16   4  13       83.68      205.86     42.13 o 
 -15   4  13      697.21      828.14     77.34 o 
 -14   4  13     2087.51     1969.75     96.25 o 
 -13   4  13      283.93      281.58     52.51 o 
 -12   4  13     4455.32     4399.93    114.36 o 
 -11   4  13        4.36       77.74     26.72 o 
 -10   4  13      165.42      238.55     36.12 o 
  -9   4  13      433.95      584.94     64.05 o 
  -8   4  13     9907.18     9551.74    150.63 o 
  -7   4  13     2386.79     2248.61    136.31 o 
  -6   4  13     4461.66     4441.90    127.24 o 
  -5   4  13      119.68      190.06     44.28 o 
  -4   4  13     7362.65     7405.44    162.26 o 
  -3   4  13       30.94        5.68     33.07 o 
  -2   4  13     1198.03     1217.71     75.85 o 
  -1   4  13      160.84      189.30     45.48 o 
   0   4  13       43.00       35.93     37.30 o 
   1   4  13      442.95      474.51     28.70 o 
   2   4  13     2264.03     2189.50     57.91 o 
   3   4  13        0.61       -0.64     13.76 o 
   4   4  13      112.56      125.71     23.07 o 
   5   4  13     1001.42     1054.13     47.67 o 
   6   4  13     1459.75     1263.01     52.45 o 
   7   4  13      653.99      729.74     42.74 o 
   8   4  13      491.05      541.78     42.62 o 
   9   4  13     3896.11     3871.86     97.24 o 
  10   4  13      170.47      171.87     29.91 o 
  11   4  13     3519.31     3300.74     93.68 o 
  12   4  13     1189.30     1252.73     62.73 o 
  13   4  13      247.09      207.84     42.05 o 
  14   4  13     1471.79     1281.36     87.54 o 
  15   4  13      179.20      169.58     49.03 o 
  16   4  13      892.93      913.23     77.96 o 
  17   4  13        6.07        4.87     23.24 o 
  18   4  13      108.75       77.20     34.06 o 
 -21   5  13      175.45      243.42     72.06 o 
 -20   5  13       51.67       44.59     46.60 o 
 -19   5  13      107.78      215.43     61.56 o 
 -18   5  13      146.18       68.88     45.31 o 
 -17   5  13       28.70       68.98     32.80 o 
 -16   5  13       41.97      135.76     37.08 o 
 -15   5  13     2046.52     2086.92    115.11 o 
 -14   5  13      193.79      163.67     64.30 o 
 -13   5  13       50.68       61.35     49.00 o 
 -12   5  13       67.36      113.53     28.83 o 
 -11   5  13     2229.39     2033.79     75.93 o 
 -10   5  13       32.10      301.25     39.81 o 
  -9   5  13       34.69        1.74     25.30 o 
  -8   5  13       71.88       58.94     30.60 o 
  -7   5  13      193.65      260.15     50.52 o 
  -6   5  13      956.59      930.09     74.30 o 
  -5   5  13     1496.26     1432.46     85.09 o 
  -4   5  13        3.55      -30.05     37.29 o 
  -3   5  13     1301.39     1341.48     82.71 o 
  -2   5  13       10.72      -15.27     36.20 o 
  -1   5  13     3756.35     4083.66    129.96 o 
   0   5  13       30.80       11.06     37.08 o 
   1   5  13     2317.84     2330.28    101.06 o 
   2   5  13     1405.77     1576.93     86.65 o 
   3   5  13     1111.08     1147.00     46.49 o 
   4   5  13      275.95      221.12     31.95 o 
   5   5  13     1038.75     1169.06     67.25 o 
   6   5  13     1459.96     1408.90     56.91 o 
   7   5  13      331.74      329.44     34.99 o 
   8   5  13      343.89      400.76     38.16 o 
   9   5  13      355.39      465.92     81.23 o 
  10   5  13     1765.47     1720.85     69.67 o 
  11   5  13      255.71      264.58     35.77 o 
  12   5  13        7.24       22.23     19.34 o 
  13   5  13      343.54      326.79     38.43 o 
  14   5  13      103.50      129.55     85.03 o 
  15   5  13     2147.44     2153.72    160.92 o 
  16   5  13      179.04      229.37     44.92 o 
  17   5  13       39.78       57.35     28.33 o 
 -20   6  13      210.03      248.42     73.08 o 
 -19   6  13      413.95      205.77     65.36 o 
 -18   6  13       25.75       59.18     39.04 o 
 -17   6  13     2358.59     2375.02    251.90 o 
 -16   6  13      104.53       82.10     46.89 o 
 -15   6  13     2645.33     2467.79    113.71 o 
 -14   6  13     1620.50     1636.63     94.55 o 
 -13   6  13      374.29      442.98     81.41 o 
 -12   6  13        9.73       64.35     37.32 o 
 -11   6  13        0.01      -11.23     22.53 o 
 -10   6  13      682.06     1056.78     63.17 o 
  -9   6  13     2996.66     2962.30     94.48 o 
  -8   6  13     1065.56     1078.93     79.14 o 
  -7   6  13     1517.81     1410.70     85.05 o 
  -6   6  13        1.00       -6.99     35.76 o 
  -5   6  13      151.68      184.57     48.25 o 
  -4   6  13       27.96       22.23     39.11 o 
  -3   6  13      726.23      873.32     81.84 o 
  -2   6  13       30.69       56.26     40.40 o 
  -1   6  13     1075.98     1126.41     79.73 o 
   0   6  13       35.23       98.18     42.55 o 
   1   6  13      539.01      589.66     70.44 o 
   2   6  13      799.95      810.81     78.78 o 
   3   6  13      200.34      217.60     50.81 o 
   4   6  13      220.98      318.65     53.52 o 
   5   6  13        0.80       20.66     55.50 o 
   6   6  13     1079.75     1229.53    102.13 o 
   7   6  13      149.61      174.04     28.45 o 
   8   6  13      387.51      451.14     52.44 o 
   9   6  13      124.59      119.67     32.59 o 
  10   6  13       40.46       64.28     36.67 o 
  11   6  13       11.90       83.95     43.51 o 
  12   6  13      339.76      330.76     37.80 o 
  13   6  13      227.27      205.77     29.58 o 
  14   6  13      307.39      303.77     57.92 o 
  15   6  13      558.80      505.51     63.47 o 
  16   6  13      297.55      309.24     50.86 o 
 -19   7  13      274.28      417.88     90.75 o 
 -18   7  13       37.73       56.02     35.81 o 
 -17   7  13       47.11       26.35     29.10 o 
 -16   7  13     1787.43     1859.16    102.55 o 
 -15   7  13      164.92      217.38     44.98 o 
 -14   7  13     1705.34     1710.34    213.00 o 
 -13   7  13      201.94      292.95     51.85 o 
 -12   7  13       42.28       57.19     36.03 o 
 -11   7  13     2359.45     2281.16     84.17 o 
 -10   7  13       86.76       91.18     36.24 o 
  -9   7  13      437.68      484.58     63.66 o 
  -8   7  13     1062.29     1065.72     77.60 o 
  -7   7  13       62.56       84.01     42.18 o 
  -6   7  13     1341.37     1259.68     83.67 o 
  -5   7  13       39.01       39.39     39.12 o 
  -4   7  13      427.02      399.71     63.08 o 
  -3   7  13      659.26      687.48     77.81 o 
  -2   7  13       33.10       42.48     39.96 o 
  -1   7  13       98.48       50.44     41.17 o 
   0   7  13      132.08       60.30     46.28 o 
   1   7  13       87.48       11.44     38.31 o 
   2   7  13      138.77      135.01     43.82 o 
   3   7  13       63.53       54.44     35.92 o 
   4   7  13      452.08      558.65    140.22 o 
   5   7  13      496.72      470.80     63.18 o 
   6   7  13      926.59     1050.60     77.77 o 
   7   7  13     2241.53     2225.47    161.89 o 
   8   7  13      906.89      995.54    109.30 o 
   9   7  13      279.40      289.56     71.97 o 
  10   7  13       86.83      106.84     40.50 o 
  11   7  13      374.94      467.52     58.82 o 
  12   7  13       26.44       92.92     29.45 o 
  13   7  13        0.92       57.70     23.58 o 
  14   7  13      187.51      216.46     65.90 o 
  15   7  13        0.28       -0.69     39.18 o 
 -17   8  13      131.53      197.27     43.88 o 
 -16   8  13       52.23       46.27     33.41 o 
 -15   8  13        0.04      104.74     34.72 o 
 -14   8  13      550.00      450.69     67.27 o 
 -13   8  13       35.46       92.72     37.64 o 
 -12   8  13     6008.48     5174.30    171.28 o 
 -11   8  13      317.96      286.29     57.65 o 
 -10   8  13     1530.13     1370.28     85.96 o 
  -9   8  13        7.44       48.04     35.08 o 
  -8   8  13      587.19      569.06     70.96 o 
  -7   8  13       53.52      197.69     48.91 o 
  -6   8  13        1.46      -25.26     33.36 o 
  -5   8  13       41.63       77.32     58.30 o 
  -4   8  13       11.12       21.99     38.76 o 
  -3   8  13       32.62       -0.81     50.62 o 
  -2   8  13     1284.69     1079.66     88.48 o 
  -1   8  13      156.03      148.29     47.49 o 
   0   8  13      475.92      509.02     71.76 o 
   1   8  13      166.56      191.85     48.55 o 
   2   8  13      189.97      148.92     43.63 o 
   3   8  13        0.53      -12.13     28.48 o 
   4   8  13       20.87       53.75     35.89 o 
   5   8  13      180.60      230.52     45.60 o 
   6   8  13        1.72       54.64     32.49 o 
   7   8  13       15.61      -33.35     34.44 o 
   8   8  13      949.09     1269.41    118.75 o 
   9   8  13       27.57       31.49     38.97 o 
  10   8  13      507.99      541.71     87.90 o 
  11   8  13       33.71       90.93     40.88 o 
  12   8  13      613.57      644.25     57.80 o 
  13   8  13      232.16      311.44     38.53 o 
 -15   9  13       98.39      106.90     40.41 o 
 -14   9  13      178.84      119.04     89.90 o 
 -13   9  13      282.15      484.12     71.92 o 
 -12   9  13       21.64       96.99     71.53 o 
 -11   9  13      757.80      704.34    121.25 o 
 -10   9  13        1.22        2.80     55.98 o 
  -9   9  13      289.59      257.68     83.19 o 
  -8   9  13      437.20      429.03     64.25 o 
  -7   9  13      557.33      539.62     70.36 o 
  -6   9  13      233.73      209.46     56.95 o 
  -5   9  13       97.26      101.79     61.57 o 
  -4   9  13      160.40      195.58     47.35 o 
  -3   9  13       77.41       46.55     41.74 o 
  -2   9  13      476.15      461.69     67.03 o 
  -1   9  13       23.08       33.43     80.27 o 
   0   9  13        7.57      -22.27     81.59 o 
   1   9  13        7.73      -12.62     32.52 o 
   2   9  13        4.80      -18.31    109.90 o 
   3   9  13       86.01       80.04     60.52 o 
   4   9  13        4.43       18.80     60.74 o 
   5   9  13      598.25      668.30     71.78 o 
   6   9  13      491.37      405.65     84.59 o 
   7   9  13      102.71       90.88     41.09 o 
   8   9  13      868.45      920.73    127.47 o 
   9   9  13        5.44       41.55     33.11 o 
  10   9  13      735.35      864.44     89.10 o 
  11   9  13      306.82      369.55     56.50 o 
 -12  10  13      235.23      198.03     71.65 o 
 -11  10  13     1042.31     1035.05    143.67 o 
 -10  10  13      225.86      435.00     99.63 o 
  -9  10  13      369.81      335.90     46.62 o 
  -8  10  13      125.29       41.86     30.69 o 
  -7  10  13      764.16      724.83    123.04 o 
  -6  10  13      212.75      171.75     48.48 o 
  -5  10  13        5.51       14.61     30.42 o 
  -4  10  13       21.16        6.65     35.83 o 
  -3  10  13     2612.31     2335.45    120.59 o 
  -2  10  13      125.64      223.31    122.88 o 
  -1  10  13     1010.74      831.82    171.91 o 
   0  10  13       62.43       63.97     90.34 o 
   1  10  13       66.86       37.87     79.72 o 
   2  10  13       83.33       -3.08     33.46 o 
   3  10  13       23.78       -4.28     28.54 o 
   4  10  13       79.24       83.95     35.60 o 
   5  10  13     1467.41     1509.64    135.05 o 
   6  10  13        6.72       96.02     42.62 o 
   7  10  13     2401.68     2487.99    176.62 o 
   8  10  13      140.00      159.97     48.05 o 
   9  10  13      387.66      379.47     62.90 o 
  -8  11  13       79.23       61.35     27.16 o 
  -7  11  13       57.72        7.12     44.41 o 
  -6  11  13      580.71      659.01    115.75 o 
  -5  11  13       44.02       -6.03     66.19 o 
  -4  11  13       68.13        4.11     29.95 o 
  -3  11  13      344.09      181.58    109.12 o 
  -2  11  13     1547.76     1487.47    117.02 o 
  -1  11  13      247.13      135.85     90.82 o 
   0  11  13      578.73      504.52    113.71 o 
   1  11  13      606.77      571.80     90.77 o 
   2  11  13      298.90      308.80     58.35 o 
   3  11  13       53.25       99.75     40.12 o 
   4  11  13       39.81       39.21     26.29 o 
 -21   0  14      625.52      609.40     89.94 o 
 -20   0  14     1299.41     1287.06    105.36 o 
 -19   0  14       95.00       11.91     27.12 o 
 -18   0  14     1109.56     1322.02     97.95 o 
 -17   0  14       56.24      102.08     36.23 o 
 -16   0  14      394.73      483.75     69.62 o 
 -15   0  14       20.63       75.40     24.50 o 
 -14   0  14     7445.11     7519.64    152.05 o 
 -13   0  14     3389.72     3143.79     96.38 o 
 -12   0  14     1273.12     1311.38     63.86 o 
 -11   0  14        3.03       -9.00     22.80 o 
 -10   0  14     1196.79     1218.93     58.89 o 
  -9   0  14     1176.74     1191.06     82.96 o 
  -8   0  14     6494.31     7190.60    330.20 o 
  -7   0  14      670.55      672.70     43.30 o 
  -6   0  14     4665.88     4949.65    179.10 o 
  -5   0  14     7972.15     7549.55    217.36 o 
  -4   0  14    17453.03    16786.58    335.45 o 
  -3   0  14     2219.71     2103.79    119.43 o 
  -2   0  14     9909.00     9741.32    245.83 o 
  -1   0  14     1901.31     1715.52    110.63 o 
   0   0  14     6797.53     6353.14    195.73 o 
   1   0  14      726.90      823.44     86.80 o 
   2   0  14     1107.62     1104.53     93.59 o 
   3   0  14      251.64      253.35     37.19 o 
   4   0  14     3120.21     3183.71     90.89 o 
   5   0  14      204.81      211.76     36.05 o 
   6   0  14        3.48       47.96     24.66 o 
   7   0  14       64.90       90.48     28.42 o 
   8   0  14     1985.27     2074.64     79.83 o 
   9   0  14     5633.54     5243.61    124.50 o 
  10   0  14     3365.64     2892.10     93.64 o 
  11   0  14      142.01      183.44     54.96 o 
  12   0  14      560.48      537.18     85.18 o 
  13   0  14     2379.31     2022.62    134.93 o 
  14   0  14     1837.15     1478.92    120.09 o 
  15   0  14       28.38       81.94     47.15 o 
  16   0  14      110.17      137.88     47.33 o 
  17   0  14      145.60      115.52     49.32 o 
  18   0  14      143.82      196.09     58.48 o 
  19   0  14       43.63      149.16     48.98 o 
 -23   1  14      159.17      169.49     53.36 o 
 -22   1  14       11.00      -35.18     36.36 o 
 -21   1  14      223.98      204.12     60.49 o 
 -20   1  14      107.99      111.01     41.90 o 
 -19   1  14       88.96       49.82     32.22 o 
 -18   1  14       64.60       98.96     37.46 o 
 -17   1  14      150.69       98.55     43.71 o 
 -16   1  14     1583.53     1513.76    157.77 o 
 -15   1  14       28.64       67.27     20.24 o 
 -14   1  14     7586.13     7154.92    105.11 o 
 -13   1  14     1390.42     1315.51     45.45 o 
 -12   1  14     2176.71     2219.08     56.49 o 
 -11   1  14      200.88      285.49     26.01 o 
 -10   1  14      541.15      630.58     32.94 o 
  -9   1  14       22.89       36.26     14.90 o 
  -8   1  14     1301.43     1271.65     39.52 o 
  -7   1  14       75.04       97.41     16.43 o 
  -6   1  14    18505.44    19786.10    263.37 o 
  -5   1  14        0.47      115.31     36.76 o 
  -4   1  14     1353.46     1103.92     68.97 o 
  -3   1  14      782.18      880.35    140.40 o 
  -2   1  14     2518.18     2954.26     98.44 o 
  -1   1  14     1763.44     1691.50     78.88 o 
   0   1  14      209.20      242.76     27.17 o 
   1   1  14     3006.60     3202.32     69.61 o 
   2   1  14       14.81       54.04     18.27 o 
   3   1  14      212.43      279.70     29.99 o 
   4   1  14      452.21      522.94     39.86 o 
   5   1  14     1499.30     1519.17     47.79 o 
   6   1  14      508.41      467.10     33.89 o 
   7   1  14       13.18       12.32     15.90 o 
   8   1  14     1169.40     1166.53     43.97 o 
   9   1  14      297.64      307.02     28.80 o 
  10   1  14     1208.67     1069.45     51.43 o 
  11   1  14      166.22      177.98     26.99 o 
  12   1  14      676.94      638.34     64.56 o 
  13   1  14      226.78      219.73     42.92 o 
  14   1  14        5.95       16.24     28.10 o 
  15   1  14        0.23        2.25     24.28 o 
  16   1  14       54.59       59.17     30.76 o 
  17   1  14        2.43       27.61     28.64 o 
  18   1  14      535.46      532.34     65.96 o 
  19   1  14      279.00      317.84    102.06 o 
 -23   2  14      954.13     1096.25    140.66 o 
 -22   2  14      166.91      195.66     54.19 o 
 -21   2  14      167.06      183.18     53.88 o 
 -20   2  14       82.24      103.76     47.67 o 
 -19   2  14       50.90       76.32     40.94 o 
 -18   2  14        5.45       22.55     28.81 o 
 -17   2  14     1110.89     1001.23     91.81 o 
 -16   2  14      148.58      146.10     34.91 o 
 -15   2  14      918.81      984.51    113.72 o 
 -14   2  14      311.53      273.62     33.09 o 
 -13   2  14      673.17      736.45     62.45 o 
 -12   2  14        4.67      176.82     28.73 o 
 -11   2  14     5322.01     4898.86    102.28 o 
 -10   2  14      789.53      747.68     66.23 o 
  -9   2  14     3238.06     3226.54     82.60 o 
  -8   2  14      409.56      482.85     42.82 o 
  -7   2  14     7577.48     7949.02    140.78 o 
  -6   2  14     8432.75     8132.18    215.21 o 
  -5   2  14     3187.86     3043.55    109.57 o 
  -4   2  14      255.53      252.27     45.38 o 
  -3   2  14     2211.92     2459.20     92.71 o 
  -2   2  14       15.45       24.75     33.40 o 
  -1   2  14     1164.98     1305.74     47.18 o 
   0   2  14       14.60       46.93     15.22 o 
   1   2  14      458.96      478.71     32.19 o 
   2   2  14       48.15       90.30     19.36 o 
   3   2  14     1354.62     1582.88     52.90 o 
   4   2  14      145.77      134.82     24.61 o 
   5   2  14      724.72      718.15     41.78 o 
   6   2  14      456.75      520.50     40.31 o 
   7   2  14     2107.96     2124.27     57.97 o 
   8   2  14      175.05      139.04     31.59 o 
   9   2  14      101.29      143.48     21.70 o 
  10   2  14      249.37      265.02     33.40 o 
  11   2  14      212.02      194.90     30.33 o 
  12   2  14       42.14       99.39     32.94 o 
  13   2  14     1031.69      958.94     68.97 o 
  14   2  14      103.46       73.11     63.69 o 
  15   2  14       34.01       37.36     27.94 o 
  16   2  14       44.07       23.91     37.11 o 
  17   2  14        0.83        0.61     23.24 o 
  18   2  14      242.73      309.32     62.58 o 
  19   2  14      150.45      133.02     32.07 o 
 -22   3  14       69.01      179.76     65.18 o 
 -21   3  14       67.55      119.25     50.32 o 
 -20   3  14      124.61      114.88     46.19 o 
 -19   3  14      932.57     1117.82    107.11 o 
 -18   3  14      502.62      547.62     84.74 o 
 -17   3  14     2811.34     3327.12    175.64 o 
 -16   3  14      539.97      555.86     61.94 o 
 -15   3  14      319.53      397.13     51.64 o 
 -14   3  14      672.88      777.80     71.76 o 
 -13   3  14     3790.14     3889.60     94.86 o 
 -12   3  14       65.28      100.92     25.56 o 
 -11   3  14     3010.84     3195.15     86.60 o 
 -10   3  14     1169.00     1095.81     56.83 o 
  -9   3  14      312.99      438.03     45.02 o 
  -8   3  14     1451.28     1544.15    124.82 o 
  -7   3  14     8271.23     8105.06    134.23 o 
  -6   3  14        0.97       24.34     35.38 o 
  -5   3  14     1589.13     1645.02     82.45 o 
  -4   3  14      162.16      214.45     43.88 o 
  -3   3  14     4371.52     4515.10    124.90 o 
  -2   3  14      912.62     1108.77     72.29 o 
  -1   3  14      302.68      227.66     45.75 o 
   0   3  14     1804.78     1644.26     54.05 o 
   1   3  14     1708.63     1958.83     50.59 o 
   2   3  14      856.70      835.09     38.47 o 
   3   3  14      643.18      625.56     69.49 o 
   4   3  14      289.28      466.78     63.72 o 
   5   3  14     3555.83     3598.50     81.79 o 
   6   3  14      131.66      304.40     32.01 o 
   7   3  14     1584.82     1445.20     55.22 o 
   8   3  14       25.41       99.86     18.83 o 
   9   3  14        5.82       20.79     19.41 o 
  10   3  14      435.69      449.41     43.36 o 
  11   3  14       12.02       17.33     30.56 o 
  12   3  14      837.66      859.96     51.55 o 
  13   3  14      762.64      788.35    104.76 o 
  14   3  14        0.03       53.69     30.57 o 
  15   3  14      141.19      103.34     32.07 o 
  16   3  14       39.09       57.12     53.68 o 
  17   3  14      845.38      876.97     84.05 o 
  18   3  14       92.93      105.83     31.32 o 
 -22   4  14       30.81      -12.86     38.30 o 
 -21   4  14       31.31       28.97     37.36 o 
 -20   4  14      141.01      215.05     63.24 o 
 -19   4  14      314.49      406.36     80.77 o 
 -18   4  14     1101.98     1218.43    113.16 o 
 -17   4  14      319.24      429.16    118.62 o 
 -16   4  14     2213.62     2109.19    160.59 o 
 -15   4  14     2424.17     2342.87    105.70 o 
 -14   4  14      494.23      611.38     66.89 o 
 -13   4  14     2905.60     2755.17     83.44 o 
 -12   4  14     3080.55     3171.88     90.67 o 
 -11   4  14     3657.31     3458.20     94.03 o 
 -10   4  14     3930.53     3699.59     97.00 o 
  -9   4  14    12889.26    12984.19    182.40 o 
  -8   4  14       78.48      239.96     47.96 o 
  -7   4  14     7635.48     7420.42    248.39 o 
  -6   4  14     1209.19     1293.15     80.00 o 
  -5   4  14     2186.21     2280.16     96.83 o 
  -4   4  14     1654.77     1709.58     87.11 o 
  -3   4  14       61.75       43.38     36.40 o 
  -2   4  14     2042.48     2131.53    110.55 o 
  -1   4  14       41.38       13.05     37.14 o 
   0   4  14      176.82      185.73     45.29 o 
   1   4  14      615.59      580.61     64.88 o 
   2   4  14      540.91      642.17     34.97 o 
   3   4  14       58.69       35.53     16.51 o 
   4   4  14      833.53      773.33     50.00 o 
   5   4  14      855.24      839.65     44.00 o 
   6   4  14      105.14      143.32     30.55 o 
   7   4  14      147.45      190.55     28.20 o 
   8   4  14      708.52      803.69     45.66 o 
   9   4  14      469.69      487.55     45.36 o 
  10   4  14     1188.56     1438.93    114.14 o 
  11   4  14      718.39      772.30     57.21 o 
  12   4  14      339.55      382.10     39.42 o 
  13   4  14     2627.10     2435.79    106.70 o 
  14   4  14      563.40      592.78     65.86 o 
  15   4  14      536.32      479.50     62.65 o 
  16   4  14      555.69      609.19     69.61 o 
  17   4  14      146.42      151.94     67.38 o 
  18   4  14        4.79       32.36     23.37 o 
 -21   5  14       30.78       26.06     43.69 o 
 -20   5  14      414.64      398.06     86.79 o 
 -19   5  14      190.37      215.23     63.05 o 
 -18   5  14      272.44      325.00     70.15 o 
 -17   5  14       40.06       88.38     34.81 o 
 -16   5  14      119.81      103.01     35.60 o 
 -15   5  14      101.71      181.91     44.23 o 
 -14   5  14      731.97      773.44     78.28 o 
 -13   5  14      390.19      465.60     64.22 o 
 -12   5  14      630.21      648.47     51.56 o 
 -11   5  14        0.03      -14.46     32.70 o 
 -10   5  14     3343.80     3173.80     96.32 o 
  -9   5  14     1563.00     1771.66     75.10 o 
  -8   5  14     3545.67     3350.30    119.69 o 
  -7   5  14      215.26      359.31     58.50 o 
  -6   5  14     1081.70     1074.48     78.00 o 
  -5   5  14      211.40      261.91     54.09 o 
  -4   5  14       48.89       46.35     39.47 o 
  -3   5  14        7.22       16.06     41.62 o 
  -2   5  14      811.32      835.38     79.05 o 
  -1   5  14       88.90      161.61     47.38 o 
   0   5  14     1326.08     1343.59     82.91 o 
   1   5  14       67.27      107.73     42.87 o 
   2   5  14      982.67     1025.44     80.18 o 
   3   5  14      235.37      169.35     60.37 o 
   4   5  14     1292.73     1273.68    126.23 o 
   5   5  14       10.79       50.66     35.23 o 
   6   5  14      914.87     1112.51     53.02 o 
   7   5  14      457.54      460.92     42.40 o 
   8   5  14      864.03      888.35     62.75 o 
   9   5  14      294.30      284.95     40.97 o 
  10   5  14       78.33      146.26     25.94 o 
  11   5  14      232.20      292.93     50.57 o 
  12   5  14     1200.25     1274.96     62.42 o 
  13   5  14      724.40      808.80     69.11 o 
  14   5  14     1040.62     1013.60     77.19 o 
  15   5  14       48.25      117.28     33.92 o 
  16   5  14       48.26       37.22     35.50 o 
  17   5  14       30.11       72.01     27.97 o 
 -20   6  14      420.68      503.55     99.68 o 
 -19   6  14       90.18      108.88     55.74 o 
 -18   6  14      654.26      777.16     68.61 o 
 -17   6  14      132.09      122.67     35.21 o 
 -16   6  14      241.34      338.64     52.83 o 
 -15   6  14     1069.58     1107.60     98.10 o 
 -14   6  14      581.77      677.47     75.68 o 
 -13   6  14        2.02      -14.20     29.16 o 
 -12   6  14       36.13       30.48     19.23 o 
 -11   6  14      315.38      362.32     45.79 o 
 -10   6  14     3204.84     3077.10     97.59 o 
  -9   6  14        9.82       24.68     36.76 o 
  -8   6  14     5568.84     5351.97    154.16 o 
  -7   6  14       39.67       70.50     41.21 o 
  -6   6  14      110.87      109.30     78.35 o 
  -5   6  14       50.83       70.09     41.25 o 
  -4   6  14      230.43      228.91     53.41 o 
  -3   6  14      113.07      119.36     45.35 o 
  -2   6  14        0.00       21.86     40.16 o 
  -1   6  14        6.34       39.56     41.50 o 
   0   6  14      963.60      907.70     85.45 o 
   1   6  14      600.93      549.67     68.99 o 
   2   6  14      141.12      133.33    119.58 o 
   3   6  14       33.74       41.74     33.97 o 
   4   6  14      311.81      414.22     59.85 o 
   5   6  14     2112.97     2165.75    100.68 o 
   6   6  14     4644.90     5139.07    151.92 o 
   7   6  14     1105.51     1154.06    104.20 o 
   8   6  14      537.31      486.90     93.11 o 
   9   6  14      157.73      176.40     56.28 o 
  10   6  14     2163.63     2174.92    144.31 o 
  11   6  14      300.67      375.18     59.61 o 
  12   6  14     1663.20     1545.48     99.40 o 
  13   6  14      217.11      281.86     32.33 o 
  14   6  14     1652.85     1507.08     86.38 o 
  15   6  14        6.69       77.14     56.93 o 
  16   6  14     1318.27     1228.77    128.91 o 
 -18   7  14      355.18      494.08     69.83 o 
 -17   7  14      300.13      197.75    140.88 o 
 -16   7  14       22.77       91.60     34.05 o 
 -15   7  14     1821.86     1925.70    106.18 o 
 -14   7  14       75.59       60.56     36.82 o 
 -13   7  14     2472.38     2340.37    115.08 o 
 -12   7  14       17.62       10.32     30.12 o 
 -11   7  14     1570.62     1537.56     72.22 o 
 -10   7  14      376.31      412.86     57.51 o 
  -9   7  14      136.94      154.44     44.45 o 
  -8   7  14       19.57       37.63     38.92 o 
  -7   7  14     1294.82     1255.58    110.75 o 
  -6   7  14      349.02      353.18     58.90 o 
  -5   7  14      496.63      434.96     65.06 o 
  -4   7  14       10.70       -1.25     36.52 o 
  -3   7  14       71.83      102.81     58.75 o 
  -2   7  14      141.95       56.66     67.60 o 
  -1   7  14      788.90      801.46     80.97 o 
   0   7  14       70.96       90.15     44.09 o 
   1   7  14       26.23       -0.32     37.01 o 
   2   7  14       54.53       52.90     35.92 o 
   3   7  14        8.33       42.44     34.39 o 
   4   7  14        7.10       -1.03     33.17 o 
   5   7  14      837.53      995.25    135.22 o 
   6   7  14      374.78      474.50     64.18 o 
   7   7  14     2603.19     2684.25    174.15 o 
   8   7  14      597.74      630.97    101.98 o 
   9   7  14       33.65       -5.44     35.47 o 
  10   7  14      231.20      205.31     58.94 o 
  11   7  14        1.79       38.59     28.24 o 
  12   7  14        1.24       -2.56     41.37 o 
  13   7  14      195.21      272.37     40.67 o 
  14   7  14       42.15       31.29     50.28 o 
 -17   8  14        8.97       20.04     31.37 o 
 -16   8  14      101.37       35.27     33.07 o 
 -15   8  14     1337.09     1441.08     94.57 o 
 -14   8  14      335.66      328.32    124.73 o 
 -13   8  14     1328.52     1169.05     94.21 o 
 -12   8  14      216.81      250.57     63.07 o 
 -11   8  14      119.66      114.66     69.48 o 
 -10   8  14       90.47      131.24     38.09 o 
  -9   8  14        0.60      -16.70     76.49 o 
  -8   8  14        1.00      -37.89     37.89 o 
  -7   8  14     1431.01     1187.66     85.48 o 
  -6   8  14      338.51      277.94     56.64 o 
  -5   8  14      190.72      175.29     50.84 o 
  -4   8  14      799.98      756.32     83.62 o 
  -3   8  14     1201.43     1082.18     89.18 o 
  -2   8  14      966.36      991.25     85.91 o 
  -1   8  14      846.23      786.27     94.77 o 
   0   8  14      927.38      888.45     88.73 o 
   1   8  14        9.45       29.81     37.09 o 
   2   8  14      176.14      183.09     44.53 o 
   3   8  14        4.68       45.50     33.26 o 
   4   8  14       12.89       21.58     29.85 o 
   5   8  14        3.23       73.76     32.65 o 
   6   8  14        2.75       35.69     29.45 o 
   7   8  14      662.23      777.92    118.84 o 
   8   8  14       90.92      100.09     46.32 o 
   9   8  14      355.64      398.68     75.48 o 
  10   8  14        2.23        8.69     39.38 o 
  11   8  14      726.58      806.37     86.23 o 
  12   8  14       48.45      132.33     45.66 o 
  13   8  14      182.54      200.75     35.68 o 
 -15   9  14       28.54       18.75     37.83 o 
 -14   9  14      595.63      800.38     88.90 o 
 -13   9  14      451.20      424.44     93.80 o 
 -12   9  14     1487.84     1397.90    135.41 o 
 -11   9  14       78.06       19.25     55.60 o 
 -10   9  14      159.72      153.59     30.07 o 
  -9   9  14      750.64      783.72     83.06 o 
  -8   9  14      199.55      171.05     49.10 o 
  -7   9  14       84.19        0.46     33.54 o 
  -6   9  14       38.51       34.79     51.05 o 
  -5   9  14        0.38      -40.38     40.38 o 
  -4   9  14      340.99      311.27     56.85 o 
  -3   9  14      101.58       87.59     39.24 o 
  -2   9  14      203.53      162.67     60.68 o 
  -1   9  14      295.86      259.46     53.41 o 
   0   9  14      284.77      240.94     50.82 o 
   1   9  14      248.29      218.63     49.15 o 
   2   9  14      117.06       97.46     42.96 o 
   3   9  14      120.16      117.32     39.21 o 
   4   9  14      152.62      215.42     47.28 o 
   5   9  14      177.53      246.15    144.65 o 
   6   9  14      469.41      396.24     78.98 o 
   7   9  14      644.36      764.52    114.11 o 
   8   9  14      170.51      265.28     61.75 o 
   9   9  14     1970.32     2172.67    157.46 o 
  10   9  14      426.51      343.73     67.89 o 
  11   9  14      302.83      248.46     46.30 o 
 -12  10  14      269.07      193.24     64.35 o 
 -11  10  14        4.92      -20.36     47.78 o 
 -10  10  14     1474.43     1313.27    135.09 o 
  -9  10  14      114.14      102.58     32.42 o 
  -8  10  14      246.30      290.67     54.91 o 
  -7  10  14       33.33      -22.45     70.89 o 
  -6  10  14        0.10      -43.45     44.66 o 
  -5  10  14        0.19       58.28     54.01 o 
  -4  10  14      451.14      380.41     61.38 o 
  -3  10  14       64.38       46.03     36.25 o 
  -2  10  14        4.76       10.62     32.54 o 
  -1  10  14        3.16       23.57     93.49 o 
   0  10  14       35.63      -20.55     34.78 o 
   1  10  14        2.74      -36.63     36.63 o 
   2  10  14        7.64        0.08     41.59 o 
   3  10  14      395.27      335.61     53.18 o 
   4  10  14      686.96      692.98    102.02 o 
   5  10  14        4.20       87.56     49.72 o 
   6  10  14      314.71      440.98     80.70 o 
   7  10  14      121.47      352.10     64.98 o 
   8  10  14       82.44       70.10     41.09 o 
  -7  11  14        1.66       -7.45     27.80 o 
  -6  11  14       16.99       80.52     82.71 o 
  -5  11  14       10.64       27.15     31.27 o 
  -4  11  14      152.07       66.09     49.34 o 
  -3  11  14      108.18        2.95     57.97 o 
  -2  11  14       42.03       79.24     93.47 o 
  -1  11  14      167.45       62.02     39.01 o 
   0  11  14       33.53       53.76     35.43 o 
   1  11  14        1.22       32.83     35.49 o 
   2  11  14      264.81      184.20     48.36 o 
   3  11  14      229.26      141.61     44.31 o 
 -22   1  15      234.78      342.56     72.89 o 
 -21   1  15        1.56       53.37     41.37 o 
 -20   1  15       48.19       98.52     38.63 o 
 -19   1  15      288.61      313.55     63.48 o 
 -18   1  15        3.37       25.31     28.79 o 
 -17   1  15       13.57       51.91     29.38 o 
 -16   1  15       16.16        1.53     25.58 o 
 -15   1  15      251.55      390.18     47.21 o 
 -14   1  15     3506.96     3251.08     71.28 o 
 -13   1  15        7.34       71.08     16.63 o 
 -12   1  15      322.44      335.65     29.55 o 
 -11   1  15      636.38      715.18     34.99 o 
 -10   1  15        1.29       14.81     11.76 o 
  -9   1  15     1741.31     1659.84     46.03 o 
  -8   1  15      329.67      328.30     26.11 o 
  -7   1  15     1419.63     1389.67     87.70 o 
  -6   1  15     1002.00     1085.87     71.26 o 
  -5   1  15     8067.86     8288.37    167.81 o 
  -4   1  15     1394.13     1554.85     78.71 o 
  -3   1  15     5707.72     5810.69    139.33 o 
  -2   1  15      914.87      880.37     65.39 o 
  -1   1  15     1306.82     1391.23     75.05 o 
   0   1  15       31.61       37.29     18.95 o 
   1   1  15      119.12      165.18     23.99 o 
   2   1  15      160.46      188.81     27.22 o 
   3   1  15      156.08      210.29     28.24 o 
   4   1  15      234.08      294.35     32.55 o 
   5   1  15       45.96       73.34     19.73 o 
   6   1  15      150.38      186.73     23.80 o 
   7   1  15       17.34       55.30     18.78 o 
   8   1  15      337.21      410.93     32.22 o 
   9   1  15      327.91      355.47     30.98 o 
  10   1  15      495.51      438.26     40.64 o 
  11   1  15       78.98       57.46     29.62 o 
  12   1  15        2.74        5.33     28.70 o 
  13   1  15      342.34      366.10     52.92 o 
  14   1  15       30.61       15.18     25.81 o 
  15   1  15      850.23      769.80     77.43 o 
  16   1  15      129.67      168.47     39.98 o 
  17   1  15     1015.63      712.67     76.30 o 
  18   1  15      196.64      231.34     47.78 o 
 -22   2  15     1515.06     1650.59    134.39 o 
 -21   2  15      192.04      194.20     55.58 o 
 -20   2  15      375.59      361.75     71.48 o 
 -19   2  15      182.27      138.03     45.69 o 
 -18   2  15      687.11      855.88     85.91 o 
 -17   2  15      283.44      312.58     63.12 o 
 -16   2  15      610.25      863.31     87.17 o 
 -15   2  15        5.61       53.11     28.48 o 
 -14   2  15      297.99      347.69     39.48 o 
 -13   2  15        7.67       32.40     22.03 o 
 -12   2  15      297.15      301.36     36.38 o 
 -11   2  15      115.37      136.88     27.20 o 
 -10   2  15       16.04       35.61     20.60 o 
  -9   2  15       75.56      105.28     28.20 o 
  -8   2  15      672.06      774.42     49.68 o 
  -7   2  15     3795.09     3909.25    117.61 o 
  -6   2  15     1769.83     1886.05     87.33 o 
  -5   2  15      371.63      416.61     55.18 o 
  -4   2  15     1169.80     1188.26     73.15 o 
  -3   2  15       40.84      164.80     42.18 o 
  -2   2  15      932.03      951.13     67.75 o 
  -1   2  15     1143.04     1280.89     39.63 o 
   0   2  15     1387.47     1322.49     66.12 o 
   1   2  15       79.67       95.25     19.06 o 
   2   2  15      232.07      293.51     29.59 o 
   3   2  15     2667.43     2827.10     70.44 o 
   4   2  15      254.98      375.23     34.95 o 
   5   2  15      245.38      251.10     29.93 o 
   6   2  15       68.43      140.34     22.09 o 
   7   2  15      888.32      909.86     41.91 o 
   8   2  15      238.57      199.69     24.97 o 
   9   2  15       49.01      137.53     21.54 o 
  10   2  15      114.30      143.69     27.01 o 
  11   2  15       62.15       95.52     24.15 o 
  12   2  15       24.78       21.48     27.03 o 
  13   2  15      207.52      169.96     39.87 o 
  14   2  15     1754.26     1595.82     90.90 o 
  15   2  15      779.64      789.06     77.66 o 
  16   2  15      748.68      774.99     79.11 o 
  17   2  15      205.49      183.13    100.42 o 
  18   2  15     2188.35     2261.22    170.79 o 
 -22   3  15      683.30      773.86    115.07 o 
 -21   3  15      272.37      355.33     80.97 o 
 -20   3  15      932.70     1131.13    111.59 o 
 -19   3  15        9.95       95.69     44.48 o 
 -18   3  15     2257.59     2494.34    156.20 o 
 -17   3  15        1.60      208.64     49.98 o 
 -16   3  15       30.50       29.33     26.46 o 
 -15   3  15      464.64      510.80     60.38 o 
 -14   3  15        9.05       14.64     25.24 o 
 -13   3  15     1379.95     1249.63     58.50 o 
 -12   3  15     2078.03     2201.16     75.54 o 
 -11   3  15      214.82      216.83     34.14 o 
 -10   3  15     3824.37     3943.30     98.29 o 
  -9   3  15      535.80      613.80     52.39 o 
  -8   3  15     7418.95     7683.48    145.99 o 
  -7   3  15      294.50      472.50     60.64 o 
  -6   3  15      413.69      520.54     61.73 o 
  -5   3  15      384.18      441.77     58.55 o 
  -4   3  15       39.33       55.10     37.80 o 
  -3   3  15      234.40      330.25     51.91 o 
  -2   3  15     2976.87     3353.00    140.49 o 
  -1   3  15      688.94      671.74     68.30 o 
   0   3  15      335.33      350.95     37.62 o 
   1   3  15       94.70      104.39     17.76 o 
   2   3  15        1.13       21.05     21.07 o 
   3   3  15      243.02      278.60     29.75 o 
   4   3  15     1392.10     1439.83     52.82 o 
   5   3  15       15.08       36.55     19.13 o 
   6   3  15      259.48      265.98     32.72 o 
   7   3  15       30.28       58.01     20.42 o 
   8   3  15      248.03      291.77     29.90 o 
   9   3  15        6.85        6.03     18.70 o 
  10   3  15     1829.99     1858.90     69.86 o 
  11   3  15     2302.39     2285.83     78.53 o 
  12   3  15     3851.24     3711.77    126.55 o 
  13   3  15      123.09      200.21     42.15 o 
  14   3  15     1028.97      971.22     77.83 o 
  15   3  15      400.35      445.83     62.96 o 
  16   3  15      223.85      136.89     39.80 o 
  17   3  15       82.84       96.77     36.00 o 
  18   3  15      714.47      811.51     79.34 o 
 -21   4  15      445.89      305.19     81.25 o 
 -20   4  15      159.70      100.88     49.10 o 
 -19   4  15      309.31      352.27     73.32 o 
 -18   4  15     3052.05     3123.32    180.30 o 
 -17   4  15       18.41       35.88     26.83 o 
 -16   4  15     3502.24     3745.25    150.57 o 
 -15   4  15      161.43      170.18     39.54 o 
 -14   4  15     2892.40     3046.25    200.19 o 
 -13   4  15      353.17      386.24     43.64 o 
 -12   4  15     3374.86     3733.50     99.63 o 
 -11   4  15      312.24      368.53     44.04 o 
 -10   4  15        0.12       14.59     27.83 o 
  -9   4  15      728.71      961.93     79.81 o 
  -8   4  15     6525.21     6747.36    163.99 o 
  -7   4  15      836.78      983.44     77.71 o 
  -6   4  15      212.92      398.02     58.06 o 
  -5   4  15     5037.22     4844.71    143.48 o 
  -4   4  15      627.46      677.72     70.10 o 
  -3   4  15     2132.22     2060.83     96.80 o 
  -2   4  15      292.19      240.24     49.46 o 
  -1   4  15     2860.81     2793.05    125.51 o 
   0   4  15       44.06       -2.79     46.84 o 
   1   4  15       79.40       36.98     42.67 o 
   2   4  15      155.56      150.53     48.81 o 
   3   4  15       64.10       79.86     38.00 o 
   4   4  15      117.91      132.80     23.07 o 
   5   4  15       10.25       31.54     18.60 o 
   6   4  15      381.51      351.93     49.01 o 
   7   4  15        1.28       -0.73     24.30 o 
   8   4  15      463.27      521.49     43.08 o 
   9   4  15        0.60       -1.35     17.05 o 
  10   4  15     2152.24     2010.39     74.10 o 
  11   4  15      343.92      450.98     42.42 o 
  12   4  15     4451.35     3941.32    177.84 o 
  13   4  15      841.59     1094.43     87.48 o 
  14   4  15      875.52      802.77     77.13 o 
  15   4  15      383.88      367.54     55.22 o 
  16   4  15      417.02      416.01     57.12 o 
  17   4  15        2.87      -11.96     24.48 o 
 -20   5  15        5.38      -21.32     39.91 o 
 -19   5  15      270.77      152.03     58.02 o 
 -18   5  15      280.00      350.06     81.43 o 
 -17   5  15      865.65      901.81     86.45 o 
 -16   5  15       41.88       35.60     29.25 o 
 -15   5  15      178.89      196.58     44.04 o 
 -14   5  15      301.09      273.15    130.20 o 
 -13   5  15      194.78      258.08     49.93 o 
 -12   5  15      101.07       98.87     31.63 o 
 -11   5  15      908.12      836.24     59.63 o 
 -10   5  15      727.05      722.31     61.42 o 
  -9   5  15     6545.21     6103.03    132.68 o 
  -8   5  15     2363.11     2298.47    104.10 o 
  -7   5  15     4075.16     3845.78    131.10 o 
  -6   5  15        1.14      -11.83     34.32 o 
  -5   5  15       49.35       95.50     60.47 o 
  -4   5  15      976.01     1037.70     84.00 o 
  -3   5  15       10.43        6.95     40.06 o 
  -2   5  15       94.73      159.92     58.16 o 
  -1   5  15       49.29       44.76     39.43 o 
   0   5  15      214.08      300.33     56.45 o 
   1   5  15      241.52      254.00     53.17 o 
   2   5  15     1165.41      991.06     79.81 o 
   3   5  15     1495.63     1727.34    138.44 o 
   4   5  15     4668.36     4666.17    175.06 o 
   5   5  15     1719.51     1944.26     94.81 o 
   6   5  15      715.38      777.66     68.07 o 
   7   5  15      191.76      310.77     49.63 o 
   8   5  15       43.98       24.68     20.84 o 
   9   5  15        2.35      124.77     29.03 o 
  10   5  15      267.49      288.34     36.85 o 
  11   5  15       89.96       80.34     22.74 o 
  12   5  15        1.69       66.36     20.31 o 
  13   5  15      152.57      138.20     36.78 o 
  14   5  15       36.00       22.40     44.66 o 
  15   5  15       59.37       36.92     55.90 o 
  16   5  15       47.44      120.33     31.52 o 
 -19   6  15      643.37      606.76    107.67 o 
 -18   6  15      206.31      295.90     48.77 o 
 -17   6  15       74.18      118.38     38.61 o 
 -16   6  15      350.64      398.91    170.86 o 
 -15   6  15       62.68      130.69     45.91 o 
 -14   6  15        1.06       17.29     52.71 o 
 -13   6  15      754.53      828.17     84.83 o 
 -12   6  15       82.87       96.92     28.32 o 
 -11   6  15      114.14       93.73     30.36 o 
 -10   6  15       50.96       22.48     29.45 o 
  -9   6  15       39.29       54.44     37.70 o 
  -8   6  15       77.80      172.06     47.98 o 
  -7   6  15      140.71      186.34     48.66 o 
  -6   6  15      250.27      158.93     49.26 o 
  -5   6  15       38.56      -17.78     38.89 o 
  -4   6  15      703.39      795.99     81.79 o 
  -3   6  15      383.81      443.74    101.90 o 
  -2   6  15       28.56        0.92     39.11 o 
  -1   6  15      132.90       99.92     45.62 o 
   0   6  15       84.06       91.37     44.80 o 
   1   6  15        0.51       27.32     39.52 o 
   2   6  15      738.38      813.53     84.57 o 
   3   6  15      106.80      123.38     54.94 o 
   4   6  15      866.93      823.37     73.32 o 
   5   6  15      212.73      303.41     67.23 o 
   6   6  15     3028.45     2950.18    252.37 o 
   7   6  15     1257.20     1230.12     81.11 o 
   8   6  15       16.24       38.62     42.20 o 
   9   6  15      249.86      295.62     63.65 o 
  10   6  15      139.54      171.27     46.14 o 
  11   6  15      713.74      643.76     69.58 o 
  12   6  15       43.69      107.71     34.66 o 
  13   6  15      193.25      142.14     31.96 o 
  14   6  15      487.15      482.52     94.19 o 
  15   6  15     2615.83     2491.13    177.66 o 
 -18   7  15      171.18      231.98     46.63 o 
 -17   7  15       67.75       96.24     40.89 o 
 -16   7  15       67.86       29.75     33.85 o 
 -15   7  15       19.88       91.35     36.25 o 
 -14   7  15        1.83       82.14     58.33 o 
 -13   7  15      113.60      188.01     46.06 o 
 -12   7  15        0.79       15.84     31.76 o 
 -11   7  15      389.84      406.05     57.97 o 
 -10   7  15      811.80      763.02     80.19 o 
  -9   7  15       36.79        2.88     34.03 o 
  -8   7  15      234.87      193.53     50.67 o 
  -7   7  15       23.82       96.91     43.84 o 
  -6   7  15      540.74      410.87     65.05 o 
  -5   7  15        1.73       34.62     38.48 o 
  -4   7  15       25.73        2.77     38.83 o 
  -3   7  15        4.66      -36.15     37.00 o 
  -2   7  15       23.10       57.35     42.99 o 
  -1   7  15      117.15      194.89     53.56 o 
   0   7  15      738.61      693.54     82.28 o 
   1   7  15      429.09      427.42     63.55 o 
   2   7  15      873.81      879.70     75.96 o 
   3   7  15     2036.14     2018.33    103.54 o 
   4   7  15     1164.69     1213.21     85.87 o 
   5   7  15      683.36      735.49     88.83 o 
   6   7  15      504.65      513.26     64.72 o 
   7   7  15     1846.42     1960.43    150.53 o 
   8   7  15      117.14      164.13     55.15 o 
   9   7  15       40.76       28.98     38.28 o 
  10   7  15       16.17       13.22     34.18 o 
  11   7  15        9.94       59.85     26.29 o 
  12   7  15      397.76      433.46     56.50 o 
  13   7  15       27.93       72.16     52.84 o 
  14   7  15      389.41      347.34     83.37 o 
 -16   8  15      124.65      112.17     41.92 o 
 -15   8  15      101.75      223.72    111.23 o 
 -14   8  15      723.66      749.21     83.70 o 
 -13   8  15      257.97      339.32    132.97 o 
 -12   8  15      391.61      276.91     83.42 o 
 -11   8  15        2.85       48.79     61.66 o 
 -10   8  15        2.99      -25.93     25.93 o 
  -9   8  15       98.85       83.91     40.65 o 
  -8   8  15      249.00      157.07     47.82 o 
  -7   8  15        7.83        3.88     33.89 o 
  -6   8  15     1242.67     1115.55     89.21 o 
  -5   8  15      681.52      714.39     80.51 o 
  -4   8  15       60.79       33.25     38.21 o 
  -3   8  15       34.17       55.12     46.06 o 
  -2   8  15     1416.75     1349.59     90.65 o 
  -1   8  15       35.98       97.10     41.02 o 
   0   8  15     1094.02     1137.83     89.86 o 
   1   8  15      411.82      385.98     63.41 o 
   2   8  15     1860.22     1901.63    179.35 o 
   3   8  15      417.25      435.92     76.72 o 
   4   8  15      922.91      954.79     89.03 o 
   5   8  15       34.24       51.25     32.41 o 
   6   8  15      233.81      176.50     57.14 o 
   7   8  15      607.45      724.78    112.47 o 
   8   8  15     3091.18     2834.92    186.60 o 
   9   8  15        3.26        9.30     37.34 o 
  10   8  15      127.79      118.26     38.41 o 
  11   8  15       66.91      224.33     47.63 o 
  12   8  15        4.33       28.38     25.16 o 
 -14   9  15     1640.74     1442.92    132.57 o 
 -13   9  15     1188.74      991.43    138.48 o 
 -12   9  15      387.92      383.17     94.46 o 
 -11   9  15        0.31       97.28     59.27 o 
 -10   9  15       25.40       46.28     24.91 o 
  -9   9  15        0.01      -50.36     56.03 o 
  -8   9  15       32.19       -4.51     34.04 o 
  -7   9  15      367.42      350.21     57.12 o 
  -6   9  15      407.29      369.26     59.71 o 
  -5   9  15     2935.19     2531.19    122.85 o 
  -4   9  15      373.64      304.56     56.54 o 
  -3   9  15      489.58      511.95     69.60 o 
  -2   9  15      771.87      690.33     80.46 o 
  -1   9  15        6.91      -14.74     32.49 o 
   0   9  15        7.75      110.67     71.88 o 
   1   9  15       11.48       53.37     36.51 o 
   2   9  15      437.87      450.97     68.21 o 
   3   9  15      436.44      480.00     64.83 o 
   4   9  15      264.08      321.48     50.81 o 
   5   9  15        6.58       95.50     54.80 o 
   6   9  15      210.41      336.43     75.58 o 
   7   9  15      902.65     1092.50    112.93 o 
   8   9  15        1.34       35.76     37.29 o 
   9   9  15     2134.65     1921.54    148.10 o 
  10   9  15      107.89      113.27     37.78 o 
 -11  10  15      397.29      427.84     87.04 o 
 -10  10  15       75.63      180.30     61.68 o 
  -9  10  15      140.43      118.60     30.21 o 
  -8  10  15       63.32       30.25     93.91 o 
  -7  10  15       21.62       -1.68     54.51 o 
  -6  10  15       43.49       -8.11     32.90 o 
  -5  10  15      350.46      277.37     51.98 o 
  -4  10  15       90.70       79.84     42.48 o 
  -3  10  15      300.02      285.84     75.31 o 
  -2  10  15       24.30        0.66    128.56 o 
  -1  10  15       15.37       -9.50     43.77 o 
   0  10  15      355.97      328.39     62.33 o 
   1  10  15        4.88        7.67     35.33 o 
   2  10  15       13.02      -26.24     80.01 o 
   3  10  15        4.07        7.34     26.72 o 
   4  10  15      290.70      366.40     57.62 o 
   5  10  15      331.58      334.97     74.51 o 
   6  10  15        6.68       42.45     33.93 o 
   7  10  15       70.33      224.46     51.10 o 
  -6  11  15       46.43       54.59     29.45 o 
  -5  11  15      562.21      509.68     65.99 o 
  -4  11  15       14.11       51.00     55.63 o 
  -3  11  15      346.28      229.00     49.05 o 
  -2  11  15      162.20      225.97     47.73 o 
  -1  11  15     1003.22      945.37     94.09 o 
   0  11  15       13.68       -5.75    117.20 o 
   1  11  15      820.69      802.28     89.69 o 
 -16   0  16     1344.94     1133.79     88.85 o 
 -15   0  16     1421.50     1342.21     69.67 o 
 -14   0  16    14925.60    15388.87    253.09 o 
 -13   0  16     2136.04     1905.19     78.16 o 
 -12   0  16     4784.42     5239.41    124.92 o 
 -11   0  16      729.48      746.53     67.87 o 
 -10   0  16     2316.99     2706.56     86.46 o 
  -9   0  16      233.69      233.34     33.32 o 
  -8   0  16        1.50       22.55     17.24 o 
  -7   0  16      581.45      554.89     88.49 o 
  -6   0  16      417.14      482.78     83.21 o 
  -5   0  16      926.76     1002.67     99.88 o 
  -4   0  16     2714.23     3258.51    156.44 o 
  -3   0  16       12.73       30.79     50.78 o 
  -2   0  16     2854.94     2767.05    141.99 o 
  -1   0  16      432.40      389.70     76.38 o 
   0   0  16     1924.35     1745.80    118.90 o 
   1   0  16       52.57        8.29     50.03 o 
   2   0  16    11229.95    10400.19    266.76 o 
   3   0  16     2563.13     2406.62     82.84 o 
   4   0  16     1180.31     1220.70     63.34 o 
   5   0  16       37.28       45.32     25.20 o 
   6   0  16     1317.84     1329.76     67.57 o 
   7   0  16        8.07       16.60     22.56 o 
   8   0  16      422.42      358.70     46.97 o 
   9   0  16       38.64       42.27     24.02 o 
  10   0  16     3238.01     2647.06     94.87 o 
  11   0  16     1458.89     1279.71    107.61 o 
  12   0  16       82.69       97.75     48.25 o 
  13   0  16       16.73       21.14     35.25 o 
  14   0  16        0.03       -9.59     34.87 o 
  15   0  16       25.70        9.87     31.98 o 
  16   0  16     2773.70     2415.35    158.96 o 
  17   0  16      605.90      533.12     97.71 o 
  18   0  16      360.01      431.04     84.02 o 
 -20   1  16       22.17       69.56     37.41 o 
 -19   1  16       70.57       91.92     42.58 o 
 -18   1  16       36.61       37.19     36.38 o 
 -17   1  16      227.64      226.47     49.00 o 
 -16   1  16      156.65      121.68     29.44 o 
 -15   1  16     1521.98     1256.68     55.73 o 
 -14   1  16     1498.69     1697.23     72.03 o 
 -13   1  16     3201.58     2735.26     80.16 o 
 -12   1  16       82.68       74.63     22.82 o 
 -11   1  16     1366.50     1363.13     58.64 o 
 -10   1  16        0.73       -8.66     17.65 o 
  -9   1  16       92.35      132.09     30.76 o 
  -8   1  16      618.25      734.55     47.53 o 
  -7   1  16      298.42      438.13     58.31 o 
  -6   1  16     1721.38     1809.90     89.18 o 
  -5   1  16     2049.02     2097.98     98.52 o 
  -4   1  16      217.63      191.61     46.42 o 
  -3   1  16      345.18      369.56     54.15 o 
  -2   1  16       15.75       15.87     34.30 o 
  -1   1  16      149.88      180.57     43.60 o 
   0   1  16       13.77       41.91     17.84 o 
   1   1  16     1023.69      993.38     44.98 o 
   2   1  16       84.24       75.15     20.03 o 
   3   1  16     1745.47     1806.71     59.98 o 
   4   1  16        8.75       25.86     20.06 o 
   5   1  16      290.01      337.16     30.92 o 
   6   1  16       88.62      105.93     21.13 o 
   7   1  16     1504.54     1602.22     52.10 o 
   8   1  16     2263.06     1969.04     58.12 o 
   9   1  16       29.23       18.60     17.17 o 
  10   1  16      116.56       99.99     25.59 o 
  11   1  16      412.97      503.40     58.66 o 
  12   1  16        5.37      -41.90     48.06 o 
  13   1  16        0.00       31.13     25.84 o 
  14   1  16      177.63      170.26     48.57 o 
  15   1  16      377.30      393.21     56.53 o 
  16   1  16      544.87      601.35     68.69 o 
  17   1  16      374.91      347.36     52.08 o 
  18   1  16      114.05      102.52     47.21 o 
 -22   2  16      342.51      305.78     73.64 o 
 -21   2  16      842.74      843.19    115.08 o 
 -20   2  16       87.38       98.89     47.80 o 
 -19   2  16     1795.06     1853.92    131.37 o 
 -18   2  16      102.47      160.17     48.64 o 
 -17   2  16       49.90       31.42     36.24 o 
 -16   2  16      830.52      844.70     62.34 o 
 -15   2  16       17.45      -19.67     41.33 o 
 -14   2  16       44.46       26.65     20.91 o 
 -13   2  16     2161.06     2032.66     72.08 o 
 -12   2  16       52.79       74.84     25.09 o 
 -11   2  16      278.75      378.49     40.32 o 
 -10   2  16      129.34       93.63     24.84 o 
  -9   2  16      298.50      340.75     38.83 o 
  -8   2  16       21.11      -19.89     59.26 o 
  -7   2  16        1.41       38.54     52.59 o 
  -6   2  16       86.21       46.99     37.17 o 
  -5   2  16     1193.51     1306.30     79.80 o 
  -4   2  16      651.88      773.27     71.05 o 
  -3   2  16     3455.38     3860.18    120.99 o 
  -2   2  16     2235.43     2264.70     96.10 o 
  -1   2  16      939.99     1141.45     65.86 o 
   0   2  16       46.35       64.94     16.16 o 
   1   2  16       87.22       79.86     33.08 o 
   2   2  16      969.64     1085.91     46.97 o 
   3   2  16      967.64     1014.85     63.55 o 
   4   2  16      205.57      280.57     32.69 o 
   5   2  16       22.46       16.24     17.82 o 
   6   2  16       85.44       62.72     20.05 o 
   7   2  16     1392.16     1387.07     49.43 o 
   8   2  16      260.11      325.51     31.38 o 
   9   2  16      360.55      411.90     34.08 o 
  10   2  16       75.43       70.50     24.07 o 
  11   2  16        6.69       43.74     22.04 o 
  12   2  16        0.02       48.08     31.21 o 
  13   2  16      282.19      234.91     46.09 o 
  14   2  16      218.05      279.44     78.71 o 
  15   2  16      138.51      122.20     36.37 o 
  16   2  16        8.72       47.34     24.52 o 
  17   2  16      579.76      638.98     70.43 o 
  18   2  16       86.49      107.38     44.59 o 
 -22   3  16        0.11      -42.44     42.44 o 
 -21   3  16       39.66       29.37     43.03 o 
 -20   3  16       22.92      146.44     50.42 o 
 -19   3  16      133.45      111.75     44.05 o 
 -18   3  16        4.85      183.87     45.29 o 
 -17   3  16     7789.59     7839.11    187.35 o 
 -16   3  16      823.07      978.85     73.17 o 
 -15   3  16     3189.53     3083.92    119.51 o 
 -14   3  16      131.96      130.53     45.99 o 
 -13   3  16        1.38       -4.59     20.96 o 
 -12   3  16       25.58       32.15     21.57 o 
 -11   3  16        1.06       -0.49     21.54 o 
 -10   3  16      370.96      426.49     43.88 o 
  -9   3  16       34.57       19.59     26.40 o 
  -8   3  16      644.50      740.58     85.59 o 
  -7   3  16      123.56      248.92     52.36 o 
  -6   3  16       52.64      109.41     43.99 o 
  -5   3  16      186.15      206.44     50.54 o 
  -4   3  16      889.96      981.69     73.62 o 
  -3   3  16      121.07      151.21     44.09 o 
  -2   3  16        6.02       20.91     34.81 o 
  -1   3  16     2095.53     2288.96    109.43 o 
   0   3  16      256.24      338.02     62.47 o 
   1   3  16      611.97      680.85     69.87 o 
   2   3  16       72.78       76.98     17.74 o 
   3   3  16      364.34      430.51     47.71 o 
   4   3  16      317.83      393.61     47.07 o 
   5   3  16     1268.80     1230.70     51.81 o 
   6   3  16      700.77      802.53     44.33 o 
   7   3  16      715.99      746.10     44.76 o 
   8   3  16       76.22       65.41     19.75 o 
   9   3  16      360.73      426.25     43.01 o 
  10   3  16       37.89       98.89     26.31 o 
  11   3  16     1468.99     1459.34     64.50 o 
  12   3  16       30.62       97.04     30.72 o 
  13   3  16      260.73      275.74     59.67 o 
  14   3  16       17.51       38.48     46.48 o 
  15   3  16       45.03       38.14     26.13 o 
  16   3  16        7.74        8.69     23.34 o 
  17   3  16      341.74      324.68     50.96 o 
 -21   4  16        0.68       72.12     47.22 o 
 -20   4  16      132.16       89.57     45.56 o 
 -19   4  16      286.38      409.62     83.58 o 
 -18   4  16     1510.93     1545.74    127.26 o 
 -17   4  16     2310.73     2433.69    107.70 o 
 -16   4  16      555.90      587.36     68.00 o 
 -15   4  16       23.03       84.89     36.58 o 
 -14   4  16     2714.79     2577.34    121.33 o 
 -13   4  16       28.07       54.25     23.18 o 
 -12   4  16     2141.48     2028.61     96.33 o 
 -11   4  16      719.69      806.10     60.38 o 
 -10   4  16     4429.72     4287.76    109.27 o 
  -9   4  16       43.29       88.47     32.08 o 
  -8   4  16     5818.64     5297.12    149.95 o 
  -7   4  16     1105.31     1200.19    150.54 o 
  -6   4  16     7333.88     6966.41    171.40 o 
  -5   4  16      594.50      573.09     67.12 o 
  -4   4  16     1674.54     1560.22     88.90 o 
  -3   4  16     1274.21     1479.20    101.42 o 
  -2   4  16     2296.62     2269.37    102.25 o 
  -1   4  16      207.41      163.41     47.22 o 
   0   4  16      523.06      703.71     72.74 o 
   1   4  16       94.35       67.59     42.01 o 
   2   4  16      599.37      729.42     74.79 o 
   3   4  16      837.80      798.69     86.99 o 
   4   4  16      176.75      232.92     80.85 o 
   5   4  16        0.04       36.65     34.50 o 
   6   4  16      117.33      147.24     36.68 o 
   7   4  16       52.57       48.59     20.44 o 
   8   4  16      356.08      376.66     39.77 o 
   9   4  16      582.05      617.13     50.39 o 
  10   4  16       77.90      200.45     34.96 o 
  11   4  16     1200.18     1161.36     86.27 o 
  12   4  16      375.98      478.87     43.29 o 
  13   4  16     2316.45     2223.17    102.38 o 
  14   4  16       57.23       59.70     28.90 o 
  15   4  16       52.84      104.65     30.20 o 
  16   4  16      126.60       95.30     34.94 o 
 -20   5  16      280.92      145.20     60.45 o 
 -19   5  16      452.09      455.14     96.59 o 
 -18   5  16     2359.18     2374.90    164.61 o 
 -17   5  16      371.26      554.53     67.62 o 
 -16   5  16      725.34      779.55    131.68 o 
 -15   5  16        1.93       64.54     45.75 o 
 -14   5  16       41.74      122.32     37.36 o 
 -13   5  16      367.65      353.33     57.26 o 
 -12   5  16      524.98      477.43     50.08 o 
 -11   5  16      162.15      259.28     40.40 o 
 -10   5  16     3833.30     3795.13    108.16 o 
  -9   5  16     1081.83     1074.82     82.75 o 
  -8   5  16      817.38      881.56     84.21 o 
  -7   5  16      145.90      196.92     50.51 o 
  -6   5  16     2077.31     1959.40    100.12 o 
  -5   5  16     1419.36     1239.56     84.37 o 
  -4   5  16     5203.26     5186.75    153.52 o 
  -3   5  16      863.77      970.56     87.05 o 
  -2   5  16     2011.63     2145.31    106.18 o 
  -1   5  16      278.03      218.77     51.46 o 
   0   5  16       11.15      -19.43     35.81 o 
   1   5  16       61.68       50.85     40.90 o 
   2   5  16      122.33      132.43     45.36 o 
   3   5  16      150.99      240.04     73.04 o 
   4   5  16     5527.78     5434.92    157.51 o 
   5   5  16      213.91      236.43     48.65 o 
   6   5  16      841.13     1169.91     76.88 o 
   7   5  16      719.75      688.64    104.13 o 
   8   5  16      328.10      396.51     80.30 o 
   9   5  16      203.28      252.49     61.74 o 
  10   5  16      211.20      211.71     41.86 o 
  11   5  16        0.16       44.74     37.88 o 
  12   5  16      888.74      917.84     72.84 o 
  13   5  16       63.33       64.77     53.66 o 
  14   5  16       97.53       14.25     21.48 o 
  15   5  16        2.93       54.61     25.01 o 
  16   5  16       36.05       24.68     21.08 o 
 -19   6  16       91.89      130.43     61.53 o 
 -18   6  16      110.65      194.85     45.97 o 
 -17   6  16      929.76     1044.41     95.49 o 
 -16   6  16       55.57       67.12     32.89 o 
 -15   6  16      980.70      838.60     85.29 o 
 -14   6  16        4.25       12.45     37.14 o 
 -13   6  16      286.75      324.04     56.35 o 
 -12   6  16       59.29      123.80     56.39 o 
 -11   6  16       87.87      123.97     32.51 o 
 -10   6  16      257.88      334.51     58.03 o 
  -9   6  16       52.63       50.62     51.69 o 
  -8   6  16        0.02      -17.46     34.59 o 
  -7   6  16      284.90      244.83     57.16 o 
  -6   6  16      708.99      601.70     73.61 o 
  -5   6  16       39.66       88.04     45.41 o 
  -4   6  16      387.23      398.21     65.04 o 
  -3   6  16       11.24      -28.07     39.18 o 
  -2   6  16        0.83      -22.84     40.51 o 
  -1   6  16       35.69       41.34     41.38 o 
   0   6  16     1947.81     1965.02    105.36 o 
   1   6  16        0.41       50.36     40.21 o 
   2   6  16     2426.19     2657.87    189.71 o 
   3   6  16      150.85      131.37     43.71 o 
   4   6  16     1956.37     2010.84    102.15 o 
   5   6  16       36.86       -6.18     33.95 o 
   6   6  16       98.60      204.48     43.25 o 
   7   6  16       19.40      121.59     50.61 o 
   8   6  16        2.97       11.16     38.72 o 
   9   6  16        0.85       19.30     34.32 o 
  10   6  16       27.12       52.85     73.28 o 
  11   6  16       20.32       84.46     29.24 o 
  12   6  16        0.01       41.77     25.55 o 
  13   6  16       80.20       93.12     54.29 o 
  14   6  16        0.21       29.80     34.66 o 
 -18   7  16       10.87       27.71     54.94 o 
 -17   7  16      224.14      230.92     43.31 o 
 -16   7  16       28.47       76.12     38.87 o 
 -15   7  16       40.41       44.69     33.05 o 
 -14   7  16      130.69      134.81     40.98 o 
 -13   7  16       71.06       70.54     46.47 o 
 -12   7  16       18.98       81.25     66.15 o 
 -11   7  16      130.49      113.74     39.12 o 
 -10   7  16       48.97       33.42     38.41 o 
  -9   7  16        0.82       78.81     37.95 o 
  -8   7  16      885.01      977.07     83.46 o 
  -7   7  16      300.95      199.88     73.83 o 
  -6   7  16       77.67      155.13     49.29 o 
  -5   7  16      112.57       83.39     43.56 o 
  -4   7  16      648.06      644.91     79.78 o 
  -3   7  16     1248.44     1100.14    141.21 o 
  -2   7  16      398.17      429.86     92.25 o 
  -1   7  16     4106.45     3723.92    143.57 o 
   0   7  16      801.78      824.42     86.83 o 
   1   7  16     5924.86     5775.93    186.64 o 
   2   7  16     3185.06     2977.15    126.01 o 
   3   7  16     5863.83     5956.11    177.75 o 
   4   7  16     1534.23     1547.91     92.25 o 
   5   7  16     2836.13     2902.70    122.55 o 
   6   7  16      988.46     1005.97     78.23 o 
   7   7  16      588.97      735.96    114.88 o 
   8   7  16      188.91      198.77     58.99 o 
   9   7  16       10.94       35.39     37.55 o 
  10   7  16      513.16      617.14     95.27 o 
  11   7  16        0.30       58.13     83.34 o 
  12   7  16       54.43       89.33     64.77 o 
  13   7  16       38.23       43.85     43.41 o 
 -16   8  16       36.07      194.14     45.42 o 
 -15   8  16      307.47      308.85     58.46 o 
 -14   8  16      167.05      220.95     53.66 o 
 -13   8  16      410.77      438.11    100.50 o 
 -12   8  16       68.98        8.73     56.13 o 
 -11   8  16      243.84      300.39     40.03 o 
 -10   8  16      121.10       39.31     51.36 o 
  -9   8  16        0.58       10.88     34.15 o 
  -8   8  16      467.56      470.62     68.91 o 
  -7   8  16       10.31       57.12     38.77 o 
  -6   8  16       64.51      129.76     42.19 o 
  -5   8  16     1175.50     1183.85     86.54 o 
  -4   8  16      316.03      331.28     60.04 o 
  -3   8  16     1172.07     1175.20     87.24 o 
  -2   8  16       16.86      147.45     46.18 o 
  -1   8  16       99.01       91.42     41.08 o 
   0   8  16      210.08      228.28     50.85 o 
   1   8  16      255.51      209.43     49.99 o 
   2   8  16       43.33       77.94     55.31 o 
   3   8  16      464.43      463.99     65.69 o 
   4   8  16      272.94      268.98     48.54 o 
   5   8  16       59.34       91.90     34.50 o 
   6   8  16      158.57      177.79     52.89 o 
   7   8  16       86.99      181.16     53.50 o 
   8   8  16       98.29       87.02     45.81 o 
   9   8  16      888.46      800.00    114.33 o 
  10   8  16      165.55      210.20     55.70 o 
  11   8  16      295.50      404.87     53.57 o 
 -14   9  16      529.28      559.42     98.73 o 
 -13   9  16        8.32       10.55     43.99 o 
 -12   9  16       49.75      125.04     60.42 o 
 -11   9  16      257.41      169.17     71.47 o 
 -10   9  16      549.45      573.26     67.47 o 
  -9   9  16      543.54      422.59     86.92 o 
  -8   9  16        1.77       24.89     32.50 o 
  -7   9  16       46.38       52.76     36.07 o 
  -6   9  16      144.39      162.82     74.67 o 
  -5   9  16      204.54      169.94     46.22 o 
  -4   9  16     1898.96     1772.19    211.75 o 
  -3   9  16      510.66      557.77     73.98 o 
  -2   9  16       41.89       49.45     38.84 o 
  -1   9  16      659.83      783.53     85.70 o 
   0   9  16      137.19      109.13     42.07 o 
   1   9  16      439.46      311.75     59.86 o 
   2   9  16      776.02      809.33     85.16 o 
   3   9  16       41.24       51.37     31.68 o 
   4   9  16       11.08       11.82     44.56 o 
   5   9  16        6.15       33.80     45.04 o 
   6   9  16      937.47      832.41    123.50 o 
   7   9  16        0.09       39.73     37.98 o 
   8   9  16      182.46      200.14     54.14 o 
   9   9  16      123.46      186.91     45.81 o 
 -10  10  16        4.08       13.62     47.71 o 
  -9  10  16      183.25      140.53     42.90 o 
  -8  10  16       41.06       43.41     34.71 o 
  -7  10  16       32.49      -23.11     45.84 o 
  -6  10  16      114.69       71.49     39.50 o 
  -5  10  16      189.65      119.67     59.01 o 
  -4  10  16        3.38        0.88     57.97 o 
  -3  10  16      175.42       50.50     43.43 o 
  -2  10  16       70.51        8.46     74.87 o 
  -1  10  16        2.00       66.45     54.87 o 
   0  10  16      549.57      486.18     73.92 o 
   1  10  16       48.24      -21.04     47.87 o 
   2  10  16       50.06       -2.82     63.50 o 
   3  10  16      190.97      235.57     46.48 o 
   4  10  16      320.37      311.14     92.10 o 
   5  10  16       49.52      117.53     41.81 o 
   6  10  16        1.01       86.17     37.05 o 
 -18   1  17      344.43      199.32     47.44 o 
 -17   1  17      114.90      183.60     46.99 o 
 -16   1  17      810.55      735.37     65.90 o 
 -15   1  17     3166.25     3226.04     87.84 o 
 -14   1  17     1437.21     1268.52     58.27 o 
 -13   1  17     4506.90     4491.57    104.05 o 
 -12   1  17     1407.09     1171.16     56.98 o 
 -11   1  17      127.35      125.71     27.14 o 
 -10   1  17      131.03       60.88     22.74 o 
  -9   1  17       93.63      101.11     26.08 o 
  -8   1  17       13.02       -9.52     40.77 o 
  -7   1  17      653.58      576.89     67.39 o 
  -6   1  17     2987.04     2771.91    108.92 o 
  -5   1  17        5.22        3.36     36.25 o 
  -4   1  17      783.00      810.21     74.25 o 
  -3   1  17      542.56      599.77     65.55 o 
  -2   1  17       36.02       16.85     36.09 o 
  -1   1  17     1111.11     1064.89    149.51 o 
   0   1  17       76.25       86.31     20.35 o 
   1   1  17      216.92      172.87     27.34 o 
   2   1  17      661.25      651.80     41.76 o 
   3   1  17     1401.73     1506.36     62.01 o 
   4   1  17     1808.18     1818.88     54.60 o 
   5   1  17     3120.67     3025.30     69.42 o 
   6   1  17      729.04      790.81     40.43 o 
   7   1  17     3809.45     3576.44     77.43 o 
   8   1  17      457.09      531.62     38.64 o 
   9   1  17      118.02      175.19     25.34 o 
  10   1  17     1048.16     1062.03     53.99 o 
  11   1  17      254.29      202.83     43.91 o 
  12   1  17        6.29       -3.87     24.27 o 
  13   1  17      160.11      164.53     36.92 o 
  14   1  17      204.87      182.05     82.15 o 
  15   1  17      627.04      672.25     72.79 o 
  16   1  17       10.39        7.30     22.51 o 
  17   1  17      439.30      322.70     57.52 o 
 -21   2  17       15.70       11.23     36.90 o 
 -20   2  17      206.27      112.86     49.30 o 
 -19   2  17        6.28        0.64     31.49 o 
 -18   2  17      270.22      301.24     60.95 o 
 -17   2  17       12.98       80.34     32.08 o 
 -16   2  17     3331.47     3284.26    116.59 o 
 -15   2  17     1021.02     1009.15     73.35 o 
 -14   2  17        6.89       11.65     21.09 o 
 -13   2  17        2.50       13.51     21.61 o 
 -12   2  17     4427.71     4177.00    102.19 o 
 -11   2  17      779.78      792.01     53.61 o 
 -10   2  17      121.37      102.80     27.61 o 
  -9   2  17       47.50       23.56     24.69 o 
  -8   2  17      310.59      412.59     60.70 o 
  -7   2  17      491.73      598.79     68.32 o 
  -6   2  17       77.47       55.97     41.87 o 
  -5   2  17        6.99        5.20     35.79 o 
  -4   2  17       74.13       51.87     39.67 o 
  -3   2  17      464.13      515.01     63.13 o 
  -2   2  17      988.12      892.40     77.46 o 
  -1   2  17      827.70      949.98     74.44 o 
   0   2  17        2.97       50.80     21.72 o 
   1   2  17     2191.43     2205.54     70.20 o 
   2   2  17     6569.05     6368.70    107.96 o 
   3   2  17      453.39      554.80     39.13 o 
   4   2  17     1732.76     1731.10     59.94 o 
   5   2  17      113.70      138.12     31.14 o 
   6   2  17      256.57      299.93     35.85 o 
   7   2  17     1899.17     1876.76     57.69 o 
   8   2  17      142.01      121.25     22.45 o 
   9   2  17      464.92      422.82     35.13 o 
  10   2  17     1999.73     1862.73    108.38 o 
  11   2  17      616.58      705.60     51.04 o 
  12   2  17       72.93       70.85     34.18 o 
  13   2  17      314.90      264.08     47.55 o 
  14   2  17      507.59      508.66     62.27 o 
  15   2  17      304.88      313.90     55.27 o 
  16   2  17      618.12      597.68     69.61 o 
  17   2  17        3.40       48.33     37.29 o 
 -21   3  17      305.14      356.08     85.17 o 
 -20   3  17     4302.13     4439.61    219.01 o 
 -19   3  17      522.40      657.91    100.68 o 
 -18   3  17      998.93     1223.85    108.50 o 
 -17   3  17      134.54      258.17     40.77 o 
 -16   3  17     1787.31     1683.49     89.52 o 
 -15   3  17       41.79       64.01     28.05 o 
 -14   3  17        0.12       18.72     18.65 o 
 -13   3  17      349.41      384.25     42.74 o 
 -12   3  17        0.65       -2.48     21.13 o 
 -11   3  17       55.90       58.06     26.61 o 
 -10   3  17     2401.33     2469.99     83.91 o 
  -9   3  17      839.18      744.79     75.02 o 
  -8   3  17        0.32       20.24     62.59 o 
  -7   3  17      150.71      240.78     52.73 o 
  -6   3  17      101.45      182.72     49.95 o 
  -5   3  17      897.72      899.21     80.89 o 
  -4   3  17      255.19      219.07     59.11 o 
  -3   3  17      158.41      184.61     47.73 o 
  -2   3  17       21.84       46.64     39.01 o 
  -1   3  17      139.57      170.65     47.41 o 
   0   3  17      385.11      377.63     58.17 o 
   1   3  17      705.81      739.36     73.41 o 
   2   3  17     1914.21     1858.43     92.80 o 
   3   3  17     1308.50     1511.58     85.40 o 
   4   3  17      123.18      145.25     24.34 o 
   5   3  17       48.99      259.33     46.51 o 
   6   3  17     1878.04     1662.10     61.76 o 
   7   3  17       98.74      148.35     23.45 o 
   8   3  17      653.15      618.49     40.05 o 
   9   3  17      195.45      218.65     31.16 o 
  10   3  17       91.08      152.40     33.92 o 
  11   3  17      222.11      288.81     37.09 o 
  12   3  17      973.99      956.46     75.69 o 
  13   3  17        0.56      -25.64     25.64 o 
  14   3  17      270.65      267.50     46.83 o 
  15   3  17       21.00       48.43     51.99 o 
  16   3  17       23.22       16.15     29.90 o 
 -21   4  17        4.18       42.40     45.33 o 
 -20   4  17       92.53       22.34     47.38 o 
 -19   4  17      406.51      520.74     87.97 o 
 -18   4  17     1735.38     1624.71    132.12 o 
 -17   4  17      675.92      796.88    104.61 o 
 -16   4  17      387.87      383.56     53.09 o 
 -15   4  17      538.95      573.83     68.29 o 
 -14   4  17       15.57       15.00     40.74 o 
 -13   4  17      832.20      892.31     58.74 o 
 -12   4  17       28.11       -0.42     24.80 o 
 -11   4  17     2678.82     2647.08     88.75 o 
 -10   4  17     1194.44     1340.74     68.71 o 
  -9   4  17     4347.80     4244.93    139.13 o 
  -8   4  17      362.61      385.69     60.44 o 
  -7   4  17     3314.07     3169.72    121.53 o 
  -6   4  17     1378.17     1582.48     91.98 o 
  -5   4  17     1172.84     1013.44     86.41 o 
  -4   4  17       12.81       42.88     41.52 o 
  -3   4  17     2676.00     2605.37    111.76 o 
  -2   4  17       62.92       25.59     49.01 o 
  -1   4  17        0.67      -10.91     37.32 o 
   0   4  17       94.15       62.82     39.99 o 
   1   4  17       50.63       96.97     43.22 o 
   2   4  17      315.18      274.13     53.34 o 
   3   4  17     1994.11     2139.29    102.14 o 
   4   4  17        0.12      -29.11     29.11 o 
   5   4  17       71.07       24.08     37.15 o 
   6   4  17      588.64      584.65     67.18 o 
   7   4  17      206.11      229.65     43.31 o 
   8   4  17      861.70      900.31     96.44 o 
   9   4  17       17.12       39.09     19.76 o 
  10   4  17     2687.27     2498.80     82.90 o 
  11   4  17      239.85      296.30     52.76 o 
  12   4  17      206.75      241.17     41.16 o 
  13   4  17      670.56      643.75    105.33 o 
  14   4  17       18.06       -9.73     19.43 o 
  15   4  17      142.43      150.56     32.96 o 
  16   4  17        6.00       17.69     27.61 o 
 -20   5  17        7.09       11.08     47.95 o 
 -19   5  17     1024.83      847.98    119.44 o 
 -18   5  17     1107.10     1212.37     79.92 o 
 -17   5  17      130.29      177.70     38.69 o 
 -16   5  17       63.70      121.54     36.35 o 
 -15   5  17        0.02       32.59     57.29 o 
 -14   5  17      118.77      300.30     83.81 o 
 -13   5  17       24.48       24.63     22.12 o 
 -12   5  17        7.72       16.65     23.10 o 
 -11   5  17      143.40      160.94     37.08 o 
 -10   5  17      208.15      485.06     64.22 o 
  -9   5  17       60.61       13.73     38.37 o 
  -8   5  17       77.99      123.98     47.01 o 
  -7   5  17      401.72      348.53     89.54 o 
  -6   5  17       11.57       60.66     55.10 o 
  -5   5  17      414.82      489.99     68.82 o 
  -4   5  17      867.96     1003.45     91.65 o 
  -3   5  17       30.68       74.29     45.86 o 
  -2   5  17      575.28      528.62     71.66 o 
  -1   5  17      892.23     1062.68     86.85 o 
   0   5  17      255.34      304.02     57.35 o 
   1   5  17     3320.58     3242.05    127.93 o 
   2   5  17      146.71      201.23     66.17 o 
   3   5  17     1515.42     1642.93     92.16 o 
   4   5  17        0.56       98.09     49.22 o 
   5   5  17      137.34      180.08     45.44 o 
   6   5  17      498.13      524.83     64.07 o 
   7   5  17      573.37      554.59     66.55 o 
   8   5  17      362.56      414.85     83.13 o 
   9   5  17      283.97      373.78    106.99 o 
  10   5  17      527.12      559.98     64.92 o 
  11   5  17       64.76       96.68     40.70 o 
  12   5  17      987.95     1042.88     78.99 o 
  13   5  17        0.84      -28.49     33.05 o 
  14   5  17      435.79      388.40     91.78 o 
  15   5  17      467.78      269.29     74.04 o 
 -19   6  17      690.97      540.02    102.71 o 
 -18   6  17     1213.54     1380.08     91.13 o 
 -17   6  17     1510.67     1546.69    110.05 o 
 -16   6  17     1599.76     1687.49    100.42 o 
 -15   6  17      287.85      284.54     53.76 o 
 -14   6  17      734.55      834.91     84.80 o 
 -13   6  17      138.09      167.68     61.79 o 
 -12   6  17      104.65      122.06     32.35 o 
 -11   6  17     2612.97     2428.78    112.41 o 
 -10   6  17      111.64      146.23     47.30 o 
  -9   6  17      575.26      748.93     81.46 o 
  -8   6  17       28.70      134.69     47.36 o 
  -7   6  17      377.01      371.86     64.67 o 
  -6   6  17      197.65      180.24     51.97 o 
  -5   6  17       28.13       16.96     42.93 o 
  -4   6  17      258.65      229.06     56.22 o 
  -3   6  17       43.35       51.60     43.77 o 
  -2   6  17      187.49      192.39     54.57 o 
  -1   6  17     1360.96     1163.29     87.32 o 
   0   6  17       11.52       94.41     46.17 o 
   1   6  17     1126.69     1250.30     86.37 o 
   2   6  17      101.98      153.40     65.12 o 
   3   6  17      957.91     1057.71     82.31 o 
   4   6  17      522.22      422.47     60.53 o 
   5   6  17      236.02      261.00     85.41 o 
   6   6  17     1249.58     1213.21     80.13 o 
   7   6  17      547.47      657.05    104.57 o 
   8   6  17       65.34      155.57     50.92 o 
   9   6  17       39.78       64.81     40.45 o 
  10   6  17       31.01       16.12     35.85 o 
  11   6  17        4.93       79.23     43.26 o 
  12   6  17      206.96      241.83     41.32 o 
  13   6  17       45.41       97.33     44.33 o 
  14   6  17       17.85        7.68     29.22 o 
 -17   7  17       27.08       12.40     32.23 o 
 -16   7  17     1226.29     1360.70     99.65 o 
 -15   7  17      240.31      377.57     62.06 o 
 -14   7  17      638.97      706.57    136.38 o 
 -13   7  17      839.36      855.78    126.72 o 
 -12   7  17      334.27      364.76     89.30 o 
 -11   7  17        3.21        9.15     31.00 o 
 -10   7  17       27.93       85.00     79.71 o 
  -9   7  17     1438.41     1377.22     93.23 o 
  -8   7  17       14.46        6.88     38.72 o 
  -7   7  17       39.14       -6.08     64.48 o 
  -6   7  17       32.57       28.96     39.19 o 
  -5   7  17       39.71      -35.40     35.40 o 
  -4   7  17        0.74       -2.32     43.89 o 
  -3   7  17      222.24      284.24     60.35 o 
  -2   7  17     1308.01     1298.23     99.04 o 
  -1   7  17     1139.39     1068.33     89.28 o 
   0   7  17      304.62      302.12    101.69 o 
   1   7  17     2530.52     2779.48    123.62 o 
   2   7  17       10.58      114.94     39.70 o 
   3   7  17     2413.96     2343.36    112.38 o 
   4   7  17      211.59      142.47     42.29 o 
   5   7  17      222.54      255.37     49.71 o 
   6   7  17     1708.30     1924.57    100.17 o 
   7   7  17        2.56      -11.85     39.19 o 
   8   7  17      872.68      974.63    106.26 o 
   9   7  17     1281.04     1392.20    125.07 o 
  10   7  17       47.46       90.49     47.31 o 
  11   7  17       15.25       63.07     28.46 o 
  12   7  17       76.49       64.28     30.81 o 
 -15   8  17      412.24      470.27     70.36 o 
 -14   8  17      173.69      266.63     72.02 o 
 -13   8  17      497.17      847.05    134.65 o 
 -12   8  17      340.95      446.02    103.39 o 
 -11   8  17      231.42      313.14     42.03 o 
 -10   8  17      720.65      701.68     78.52 o 
  -9   8  17       63.31        5.70     83.36 o 
  -8   8  17       80.63       74.24     44.00 o 
  -7   8  17      290.94      359.35    136.33 o 
  -6   8  17       47.24       62.13     46.73 o 
  -5   8  17      149.29      144.18     47.99 o 
  -4   8  17       11.43       18.45     37.77 o 
  -3   8  17      292.54      301.03     59.33 o 
  -2   8  17     1040.61      988.20     92.92 o 
  -1   8  17        0.27       67.53     40.03 o 
   0   8  17      304.26      333.14     59.56 o 
   1   8  17       68.98       41.42     36.51 o 
   2   8  17     1255.27     1281.58     87.43 o 
   3   8  17       90.28       74.20     52.34 o 
   4   8  17      372.68      530.27     94.16 o 
   5   8  17        0.89       56.82     33.33 o 
   6   8  17       30.39       11.73     39.56 o 
   7   8  17        0.04       65.20     54.39 o 
   8   8  17      737.96      674.11    104.47 o 
   9   8  17      149.40      273.52     64.96 o 
  10   8  17      125.60      112.11     45.42 o 
  11   8  17       18.01       54.85     33.95 o 
 -13   9  17       13.31      105.55     57.63 o 
 -12   9  17        3.76      -21.03     52.10 o 
 -11   9  17       20.77       92.79     65.93 o 
 -10   9  17      600.00      681.04     59.76 o 
  -9   9  17      186.17      169.30     41.75 o 
  -8   9  17       60.14       58.31     63.91 o 
  -7   9  17       10.97      -32.54     32.54 o 
  -6   9  17      384.17      404.86     65.59 o 
  -5   9  17       11.41      -10.62     32.97 o 
  -4   9  17      164.36      161.90     49.54 o 
  -3   9  17      133.46      148.99     52.76 o 
  -2   9  17        0.55       24.14     67.47 o 
  -1   9  17      432.55      361.69     59.76 o 
   0   9  17      306.59      426.99    115.12 o 
   1   9  17      174.10      224.22     57.16 o 
   2   9  17       25.57      130.75     37.12 o 
   3   9  17        1.90      -16.99     29.40 o 
   4   9  17        0.90       32.07     29.25 o 
   5   9  17      305.76      326.99     75.74 o 
   6   9  17       38.39      192.87     58.41 o 
   7   9  17      105.00      154.54     51.83 o 
   8   9  17      175.26       61.36     45.97 o 
  -9  10  17       30.09        9.34     70.65 o 
  -8  10  17      170.92      134.04     56.10 o 
  -7  10  17      112.00      174.34     60.53 o 
  -6  10  17      214.47      177.22     69.92 o 
  -5  10  17      103.78       46.05    124.52 o 
  -4  10  17      249.74      188.84     52.13 o 
  -3  10  17      260.44      173.23     64.82 o 
  -2  10  17        0.01       -7.16     54.10 o 
  -1  10  17       11.27       -0.43     52.37 o 
   0  10  17      105.17       77.54     44.08 o 
   1  10  17      223.76       34.46     46.85 o 
   2  10  17        4.24      -34.28     34.28 o 
   3  10  17        0.74        1.58     57.75 o 
   4  10  17       24.00       38.24     53.33 o 
 -15   0  18        5.28      -12.29     34.47 o 
 -14   0  18    10639.74    11484.52    305.52 o 
 -13   0  18      417.16      437.50     83.82 o 
 -12   0  18      317.13      260.60     72.06 o 
 -11   0  18      749.82      875.35    113.27 o 
 -10   0  18     2167.30     1857.77    133.44 o 
  -9   0  18      827.45      694.91    103.99 o 
  -8   0  18      148.83      207.04     72.96 o 
  -7   0  18     1672.65     1499.68    123.35 o 
  -6   0  18      125.58      194.90     70.76 o 
  -5   0  18      561.58      447.41     88.23 o 
  -4   0  18      261.70      477.43     86.45 o 
  -3   0  18     1403.29     1105.41    107.40 o 
  -2   0  18      215.65      194.99     68.04 o 
  -1   0  18      267.05      212.66     69.27 o 
   0   0  18     3309.54     3057.71    159.65 o 
   1   0  18      582.59      615.45     94.43 o 
   2   0  18      422.32      420.12     46.30 o 
   3   0  18       30.02       72.39     28.67 o 
   4   0  18      201.81      211.23     37.62 o 
   5   0  18      140.61      170.10     35.30 o 
   6   0  18     1410.94     1188.39     85.83 o 
   7   0  18      121.99      122.17     34.17 o 
   8   0  18      910.33      973.90     77.56 o 
   9   0  18      228.34      208.73     38.92 o 
  10   0  18      336.83      261.52     63.76 o 
  11   0  18     1058.74      888.47    109.70 o 
  12   0  18      122.80      173.57     62.65 o 
  13   0  18      182.97      136.97     54.87 o 
  14   0  18      469.22      514.37     86.39 o 
  15   0  18        0.88      -25.54     25.54 o 
  16   0  18        8.98        6.71     30.46 o 
  17   0  18       81.47       71.57     37.29 o 
 -16   1  18      456.38      359.70     70.46 o 
 -15   1  18      659.48      731.21     49.28 o 
 -14   1  18     1340.50     1385.35     62.74 o 
 -13   1  18     6392.51     5609.86    117.72 o 
 -12   1  18        8.82       18.99     20.53 o 
 -11   1  18        3.58       30.34     19.77 o 
 -10   1  18        0.24       -7.36     17.62 o 
  -9   1  18      287.18      274.53     54.87 o 
  -8   1  18      189.37      124.34     46.34 o 
  -7   1  18      742.81      783.59     77.07 o 
  -6   1  18     1629.54     1692.75     92.19 o 
  -5   1  18      631.59      629.46     69.43 o 
  -4   1  18        0.09       50.72     37.85 o 
  -3   1  18       88.38       82.66     42.17 o 
  -2   1  18      103.42      126.54     43.46 o 
  -1   1  18       65.33      112.14     21.66 o 
   0   1  18     7313.98     6954.46    113.28 o 
   1   1  18      278.26      273.71     32.45 o 
   2   1  18       17.69       44.57     20.25 o 
   3   1  18     1900.60     2118.52     75.93 o 
   4   1  18       15.07       23.54     16.58 o 
   5   1  18     1483.88     1693.71     54.31 o 
   6   1  18     1367.24     1475.69     52.33 o 
   7   1  18      331.80      599.22     55.13 o 
   8   1  18      151.02      143.51     33.58 o 
   9   1  18     1476.47     1425.37     52.67 o 
  10   1  18     1851.28     1518.16     64.83 o 
  11   1  18      290.47      323.75     49.48 o 
  12   1  18       10.65      -15.85     21.20 o 
  13   1  18       46.83       56.40     47.80 o 
  14   1  18        9.72       38.17     25.34 o 
  15   1  18       46.33       24.98     38.24 o 
  16   1  18        2.68       15.01     22.58 o 
  17   1  18       74.94       37.23     24.49 o 
 -19   2  18      130.44      103.91     41.91 o 
 -18   2  18       15.85      -20.39     28.79 o 
 -17   2  18      571.20      733.74     94.88 o 
 -16   2  18     1207.56     1165.75     71.66 o 
 -15   2  18      375.96      324.13     46.93 o 
 -14   2  18       59.31       74.49     25.39 o 
 -13   2  18        0.34       -1.16     19.29 o 
 -12   2  18      221.11      285.17     38.56 o 
 -11   2  18       87.90       73.16     26.90 o 
 -10   2  18      281.91      357.73     41.86 o 
  -9   2  18      780.87      711.00    103.39 o 
  -8   2  18      434.08      494.14     65.72 o 
  -7   2  18        1.53      -11.18     36.49 o 
  -6   2  18      269.46      369.19     57.73 o 
  -5   2  18      131.91      107.28     44.30 o 
  -4   2  18      967.84      886.02     80.17 o 
  -3   2  18      959.30      969.01     73.73 o 
  -2   2  18       93.27       69.72     42.27 o 
  -1   2  18     2099.26     2160.27     99.09 o 
   0   2  18     1290.24     1291.91     81.07 o 
   1   2  18      486.01      457.96     62.13 o 
   2   2  18       76.65      143.67     24.74 o 
   3   2  18      422.07      437.17     39.22 o 
   4   2  18      232.03      260.10     32.58 o 
   5   2  18     1118.64     1213.00     53.79 o 
   6   2  18     1385.45     1361.55     50.55 o 
   7   2  18     1106.43     1000.47     44.74 o 
   8   2  18      247.44      327.32     31.77 o 
   9   2  18     1258.97     1218.53     58.45 o 
  10   2  18      141.49      186.87     30.48 o 
  11   2  18     1121.41     1154.05     74.42 o 
  12   2  18        0.01       -6.62     23.46 o 
  13   2  18       40.17       52.64     33.91 o 
  14   2  18      153.03      149.18     37.93 o 
  15   2  18       52.93       84.83     29.39 o 
  16   2  18        2.23       12.82     61.06 o 
 -21   3  18      962.78     1192.63    142.55 o 
 -20   3  18       73.45       58.16     38.41 o 
 -19   3  18      458.99      478.75     84.26 o 
 -18   3  18      140.85      117.59     47.28 o 
 -17   3  18     1765.61     1756.41     88.96 o 
 -16   3  18      496.14      544.96    102.35 o 
 -15   3  18      578.38      731.17     73.76 o 
 -14   3  18        8.95       55.09     22.04 o 
 -13   3  18       93.67      179.09     40.44 o 
 -12   3  18      163.50      154.15     32.87 o 
 -11   3  18     2411.71     2545.59     86.14 o 
 -10   3  18      195.15      232.07     53.43 o 
  -9   3  18       81.46      100.84     44.35 o 
  -8   3  18      714.96      763.27     78.70 o 
  -7   3  18     1509.92     1404.62     87.09 o 
  -6   3  18      156.01      161.77     50.44 o 
  -5   3  18      253.62      196.40     51.64 o 
  -4   3  18      480.25      446.52     63.51 o 
  -3   3  18       50.41       43.43     41.46 o 
  -2   3  18      430.10      347.03     58.95 o 
  -1   3  18      472.53      356.96     58.96 o 
   0   3  18      378.89      280.43     55.37 o 
   1   3  18      322.17      333.12     56.94 o 
   2   3  18      288.21      317.15     56.24 o 
   3   3  18      224.38      240.44     60.78 o 
   4   3  18       10.99      150.47     57.26 o 
   5   3  18     5110.10     5015.13    146.44 o 
   6   3  18      197.39      313.28     38.81 o 
   7   3  18     2993.26     2831.59     71.64 o 
   8   3  18       95.26       95.10     20.18 o 
   9   3  18     2619.95     2434.05     79.97 o 
  10   3  18      950.70      963.62     69.26 o 
  11   3  18     1042.92     1033.92     57.93 o 
  12   3  18        5.92       18.62     23.45 o 
  13   3  18      595.89      538.85    164.26 o 
  14   3  18      173.83      125.75     32.70 o 
  15   3  18        2.11       -1.68     20.14 o 
  16   3  18        0.69       10.08     22.87 o 
 -20   4  18      312.86      288.32     69.21 o 
 -19   4  18       67.70       34.32     46.96 o 
 -18   4  18      462.01      602.56     98.40 o 
 -17   4  18      943.58      952.41     85.65 o 
 -16   4  18       65.62       77.54     32.07 o 
 -15   4  18        6.51       41.20     27.73 o 
 -14   4  18      106.98      148.82     39.91 o 
 -13   4  18        3.80        7.76     32.59 o 
 -12   4  18        4.15        2.84     21.07 o 
 -11   4  18       31.80       67.95     29.46 o 
 -10   4  18     2631.79     2315.38    107.65 o 
  -9   4  18      413.07      499.39     68.06 o 
  -8   4  18      265.59      372.79     62.38 o 
  -7   4  18     1344.03     1409.83     90.43 o 
  -6   4  18      368.66      364.53     62.25 o 
  -5   4  18      155.65      231.65     54.65 o 
  -4   4  18      338.30      250.60     55.50 o 
  -3   4  18       30.03      -17.50     38.15 o 
  -2   4  18      295.16      337.71     62.02 o 
  -1   4  18        5.38       24.72     47.53 o 
   0   4  18       73.44       78.00     45.46 o 
   1   4  18      421.24      410.99     63.11 o 
   2   4  18       13.11      -35.27     35.27 o 
   3   4  18      255.38      158.52     45.70 o 
   4   4  18     3423.01     3548.82    128.54 o 
   5   4  18     1294.69     1241.56    124.48 o 
   6   4  18      694.81      784.83     69.14 o 
   7   4  18      705.23      724.62     70.75 o 
   8   4  18      511.94      624.71     68.37 o 
   9   4  18     1323.75     1449.09     86.79 o 
  10   4  18     1107.16     1121.21     81.54 o 
  11   4  18       14.47       81.02     31.74 o 
  12   4  18     1231.92     1368.85    128.50 o 
  13   4  18       39.62       40.98     48.62 o 
  14   4  18       52.29       40.88     38.78 o 
  15   4  18       61.36      120.09     47.35 o 
 -19   5  18        6.78       31.75     49.36 o 
 -18   5  18     1603.44     1496.07     89.68 o 
 -17   5  18      339.95      332.57     50.69 o 
 -16   5  18        8.21        0.85     28.60 o 
 -15   5  18       17.73       40.46     29.40 o 
 -14   5  18      374.92      396.35     60.99 o 
 -13   5  18      281.72      307.65     68.44 o 
 -12   5  18      937.74      992.95     63.00 o 
 -11   5  18      325.80      295.75     64.15 o 
 -10   5  18     5270.39     5391.70    185.71 o 
  -9   5  18     2832.46     2835.12    122.25 o 
  -8   5  18     1092.56     1134.13     85.29 o 
  -7   5  18      496.62      555.28     73.80 o 
  -6   5  18      127.55      129.80     49.41 o 
  -5   5  18      248.31      258.61     58.78 o 
  -4   5  18     2583.01     2443.11    114.90 o 
  -3   5  18     1264.72     1229.48     90.86 o 
  -2   5  18       23.36       57.08     44.13 o 
  -1   5  18      469.55      468.67     69.23 o 
   0   5  18      226.05      263.99     56.12 o 
   1   5  18      243.77      282.94     58.63 o 
   2   5  18      443.95      589.18     90.77 o 
   3   5  18     1349.78     1117.67     81.02 o 
   4   5  18      872.82      974.54     79.07 o 
   5   5  18      625.71      725.56     76.46 o 
   6   5  18      668.52      609.59     68.81 o 
   7   5  18        0.55       56.28     33.60 o 
   8   5  18      115.71        4.12     38.94 o 
   9   5  18       32.83       52.66     48.13 o 
  10   5  18      306.78      365.02     78.35 o 
  11   5  18      276.59      276.19     47.35 o 
  12   5  18      681.26      641.95     84.35 o 
  13   5  18      169.43      113.25     53.86 o 
  14   5  18       55.92        7.40     32.89 o 
 -18   6  18       42.73      143.31     46.87 o 
 -17   6  18      884.47     1106.26    105.57 o 
 -16   6  18      348.76      394.59     62.12 o 
 -15   6  18      147.79      244.14     49.38 o 
 -14   6  18       81.52       67.44     44.00 o 
 -13   6  18      324.07      420.60     65.07 o 
 -12   6  18      112.57      135.57     40.69 o 
 -11   6  18      568.61      609.99     96.41 o 
 -10   6  18      627.81      739.80     79.54 o 
  -9   6  18     2803.33     2811.19    123.43 o 
  -8   6  18     4482.05     4409.75    153.61 o 
  -7   6  18     1525.07     1444.27     95.01 o 
  -6   6  18     1615.68     1605.82     98.87 o 
  -5   6  18     1257.66     1502.80    201.98 o 
  -4   6  18       21.12       43.20     43.85 o 
  -3   6  18       33.83       61.07     44.46 o 
  -2   6  18     1880.05     1796.17    105.68 o 
  -1   6  18      337.29      500.59     72.74 o 
   0   6  18     2779.55     2908.33    128.46 o 
   1   6  18       34.78       17.21     38.52 o 
   2   6  18     1790.56     1974.37    140.12 o 
   3   6  18       12.60       57.31     81.46 o 
   4   6  18     1307.81     1281.50     91.47 o 
   5   6  18      326.72      260.77     51.91 o 
   6   6  18      398.90      391.39     57.60 o 
   7   6  18       11.06       45.62     46.72 o 
   8   6  18      182.26      214.53     54.94 o 
   9   6  18      136.82      192.93     56.85 o 
  10   6  18      135.21      202.64     55.57 o 
  11   6  18       15.31       31.75     26.81 o 
  12   6  18      694.97      635.08     71.43 o 
  13   6  18       69.96       74.24     46.12 o 
 -17   7  18      290.50      295.24     52.13 o 
 -16   7  18      212.11      318.87     55.50 o 
 -15   7  18      799.35      761.06     86.98 o 
 -14   7  18        6.54       80.31     59.68 o 
 -13   7  18       13.58       52.34     70.75 o 
 -12   7  18        1.58       95.90     65.82 o 
 -11   7  18       64.58       96.95     63.18 o 
 -10   7  18      184.26      173.10     52.39 o 
  -9   7  18      605.27      595.54     86.69 o 
  -8   7  18      241.49      257.46     58.20 o 
  -7   7  18     1308.74     1246.72     90.53 o 
  -6   7  18      234.95      286.10     58.63 o 
  -5   7  18      280.58      226.89     66.27 o 
  -4   7  18       36.37       -9.67     39.30 o 
  -3   7  18      146.19      154.31     47.48 o 
  -2   7  18       95.58      114.84     45.16 o 
  -1   7  18     1117.52     1262.14     95.87 o 
   0   7  18       99.41       96.22     42.92 o 
   1   7  18      543.39      646.83     73.50 o 
   2   7  18      569.85      634.25     91.68 o 
   3   7  18      715.85      854.22    122.41 o 
   4   7  18      482.17      524.66    145.40 o 
   5   7  18      173.88      239.10     44.83 o 
   6   7  18        4.86      -26.16     39.36 o 
   7   7  18     1210.10     1270.83    121.63 o 
   8   7  18      561.29      627.07    107.43 o 
   9   7  18        1.08      116.13     46.99 o 
  10   7  18       61.53      181.77     55.45 o 
  11   7  18        6.55       21.83     37.00 o 
  12   7  18       43.90       85.09    115.49 o 
 -15   8  18      136.04      204.07     64.34 o 
 -14   8  18       19.12        2.15     47.57 o 
 -13   8  18      231.15      221.81     78.23 o 
 -12   8  18        3.97       67.38     67.10 o 
 -11   8  18        7.09       81.88     31.63 o 
 -10   8  18       64.76       83.33     46.25 o 
  -9   8  18       24.42       36.89     47.01 o 
  -8   8  18      145.55      174.96     50.57 o 
  -7   8  18       17.24      125.85     62.60 o 
  -6   8  18        0.15      -55.66     84.46 o 
  -5   8  18        3.14        0.67     36.82 o 
  -4   8  18      226.63      204.83     51.42 o 
  -3   8  18       79.04       33.71     37.22 o 
  -2   8  18      193.96      172.24     46.48 o 
  -1   8  18     1466.02     1445.15    109.97 o 
   0   8  18      230.04      251.85    153.60 o 
   1   8  18      209.69      266.76     80.20 o 
   2   8  18        0.00       18.34     44.59 o 
   3   8  18       35.71       11.89     30.02 o 
   4   8  18       32.33       44.96     31.54 o 
   5   8  18        4.81       11.46     98.68 o 
   6   8  18        0.91      -19.16     37.22 o 
   7   8  18       41.05       68.93     40.17 o 
   8   8  18        6.18       83.37     44.77 o 
   9   8  18     1169.65     1205.20    117.28 o 
  10   8  18       40.14       54.56     44.98 o 
 -12   9  18       13.04       41.15     52.25 o 
 -11   9  18     1037.99     1018.73    144.09 o 
 -10   9  18       18.49       60.21     47.55 o 
  -9   9  18      998.53      957.37     98.98 o 
  -8   9  18       66.75      103.60     67.84 o 
  -7   9  18      462.71      376.99     63.87 o 
  -6   9  18        5.52       28.14     52.11 o 
  -5   9  18      190.06      147.66     48.50 o 
  -4   9  18      599.80      535.39     88.08 o 
  -3   9  18       42.63        6.38     37.41 o 
  -2   9  18      163.16      102.91     45.33 o 
  -1   9  18       10.19        3.70     65.37 o 
   0   9  18     1070.49      991.53    122.55 o 
   1   9  18      202.55      184.34     72.85 o 
   2   9  18      164.60      172.16     42.13 o 
   3   9  18       99.94       94.25     33.07 o 
   4   9  18      131.73       84.34     38.80 o 
   5   9  18       30.94      130.38     49.86 o 
   6   9  18      460.78      480.91     92.58 o 
   7   9  18       44.69       83.87     42.52 o 
  -8  10  18      150.79       88.39     37.72 o 
  -7  10  18       15.92      -10.34     29.33 o 
  -6  10  18      216.28      172.34     48.38 o 
  -5  10  18        0.10      -28.81     28.81 o 
  -4  10  18      120.34      113.64     94.26 o 
  -3  10  18        7.59      -52.28     57.23 o 
  -2  10  18       29.28      101.19     57.73 o 
  -1  10  18       10.11      -33.85     77.37 o 
   0  10  18      285.97      255.80     58.79 o 
   1  10  18       48.12      -44.50     80.63 o 
   2  10  18       51.80      -35.85     35.85 o 
   3  10  18       12.93      101.35     34.45 o 
 -16   1  19     1143.66     1052.75    101.23 o 
 -15   1  19     2555.77     2617.20    104.64 o 
 -14   1  19      905.15      889.68     74.38 o 
 -13   1  19      914.83     1093.57     78.56 o 
 -12   1  19     1174.13     1103.81     57.26 o 
 -11   1  19      422.83      441.52     45.78 o 
 -10   1  19      369.23      341.36     59.36 o 
  -9   1  19       56.30       63.82     43.38 o 
  -8   1  19       16.81       58.78     41.06 o 
  -7   1  19       14.17       27.77     41.09 o 
  -6   1  19       54.03      108.81     46.54 o 
  -5   1  19      933.68      901.44     82.56 o 
  -4   1  19       80.16       94.39     42.87 o 
  -3   1  19       70.73       72.88     41.76 o 
  -2   1  19       12.00       -9.21     35.86 o 
  -1   1  19      278.66      320.12     30.82 o 
   0   1  19     3738.35     3920.79     90.93 o 
   1   1  19      965.46      897.89     49.45 o 
   2   1  19      360.78      455.91     41.68 o 
   3   1  19     1345.39     1262.73     54.98 o 
   4   1  19      290.96      322.55     31.97 o 
   5   1  19      428.64      438.26     35.61 o 
   6   1  19      153.01      192.98     25.21 o 
   7   1  19      468.33      509.77     38.19 o 
   8   1  19      894.55      979.16     45.28 o 
   9   1  19       10.43       37.45     17.56 o 
  10   1  19      718.58      688.30     53.44 o 
  11   1  19      238.66      177.56     40.00 o 
  12   1  19       29.60       25.62     24.64 o 
  13   1  19       18.03       13.58     22.80 o 
  14   1  19       62.75       76.46     47.84 o 
  15   1  19        4.86       22.00     36.58 o 
  16   1  19      149.56      131.33     39.62 o 
 -17   2  19        0.07      -15.31     27.70 o 
 -16   2  19      179.88      170.16     36.85 o 
 -15   2  19      477.14      434.00     54.80 o 
 -14   2  19      511.64      588.24     51.38 o 
 -13   2  19      546.54      492.16     49.41 o 
 -12   2  19     1414.85     1536.39     67.50 o 
 -11   2  19       47.90       56.69     26.47 o 
 -10   2  19       25.12       11.56     38.07 o 
  -9   2  19     1353.61     1237.84     84.70 o 
  -8   2  19        7.62       57.07     49.25 o 
  -7   2  19      241.75      213.54     52.27 o 
  -6   2  19     4557.77     4734.85    144.80 o 
  -5   2  19     7072.80     6613.59    170.37 o 
  -4   2  19     2601.03     2525.67    110.42 o 
  -3   2  19     1324.84     1354.24     85.87 o 
  -2   2  19     3000.53     3131.70    119.80 o 
  -1   2  19      105.46      232.35     51.60 o 
   0   2  19      881.16      931.82    103.36 o 
   1   2  19       15.34       60.66     40.65 o 
   2   2  19       29.81       13.67     37.78 o 
   3   2  19      507.33      610.60     67.07 o 
   4   2  19      481.46      582.13     40.33 o 
   5   2  19     1814.86     1692.76     63.38 o 
   6   2  19      472.48      511.90     38.35 o 
   7   2  19     1240.71     1175.15     48.47 o 
   8   2  19     3947.08     3832.76     84.97 o 
   9   2  19      591.35      723.16     54.97 o 
  10   2  19     1530.41     1499.10     72.72 o 
  11   2  19       17.44       31.42     23.38 o 
  12   2  19      405.67      499.14     59.28 o 
  13   2  19        2.52        1.93     35.74 o 
  14   2  19        9.49       17.46     21.94 o 
  15   2  19       21.91       33.02     23.05 o 
  16   2  19       80.27      118.35     29.03 o 
 -20   3  19        8.02       74.33     45.48 o 
 -19   3  19       33.20      -37.03     37.03 o 
 -18   3  19      606.26      774.06    108.10 o 
 -17   3  19       10.49       84.24     26.90 o 
 -16   3  19       68.21      100.57     42.49 o 
 -15   3  19        1.52       52.03     29.59 o 
 -14   3  19        9.19       59.62     49.31 o 
 -13   3  19        1.06      -10.73     21.65 o 
 -12   3  19      435.64      535.77     50.94 o 
 -11   3  19      742.97      833.89     88.23 o 
 -10   3  19      445.70      600.18     72.41 o 
  -9   3  19       18.87       -1.71     40.17 o 
  -8   3  19      281.89      339.96     59.27 o 
  -7   3  19     2099.73     1918.96    145.44 o 
  -6   3  19     2900.41     2822.69    118.01 o 
  -5   3  19       96.77      159.38     49.52 o 
  -4   3  19     3296.73     3586.26    130.92 o 
  -3   3  19     3550.61     3516.07    129.67 o 
  -2   3  19        5.61       -2.22     37.31 o 
  -1   3  19       23.61       -1.24     39.08 o 
   0   3  19      770.18      857.36     82.37 o 
   1   3  19      664.83      646.00     73.74 o 
   2   3  19        0.01       39.72     41.15 o 
   3   3  19      797.14      897.61     76.89 o 
   4   3  19     6009.10     5905.43    162.21 o 
   5   3  19      971.17     1199.46    131.23 o 
   6   3  19     1907.93     1838.38     91.02 o 
   7   3  19       27.22      206.47     59.31 o 
   8   3  19      491.37      601.88     57.45 o 
   9   3  19        6.23       94.48     33.46 o 
  10   3  19        0.81       11.83     17.96 o 
  11   3  19      395.47      439.61     43.61 o 
  12   3  19      198.35      240.36     40.02 o 
  13   3  19      157.07      200.64     41.78 o 
  14   3  19      384.93      341.06     75.62 o 
  15   3  19      366.96      302.79     49.02 o 
 -20   4  19      475.26      351.44     83.44 o 
 -19   4  19      221.69      197.11     61.19 o 
 -18   4  19      189.01      229.83     69.23 o 
 -17   4  19       23.20       18.49     26.70 o 
 -16   4  19       41.51       76.56     30.56 o 
 -15   4  19       13.43       12.05     27.56 o 
 -14   4  19      356.19      374.69     62.49 o 
 -13   4  19       10.63       72.99     27.22 o 
 -12   4  19      262.95      388.26     47.28 o 
 -11   4  19     1836.23     1833.26     98.96 o 
 -10   4  19      149.49      220.14     55.80 o 
  -9   4  19      673.66      531.27     70.81 o 
  -8   4  19       26.06       84.36     43.80 o 
  -7   4  19      228.92      311.90     74.30 o 
  -6   4  19       42.94       30.32     43.49 o 
  -5   4  19       48.36       86.47     45.45 o 
  -4   4  19     1229.35     1111.97     89.64 o 
  -3   4  19      520.38      521.84    100.69 o 
  -2   4  19       96.69       22.43     41.59 o 
  -1   4  19      454.02      400.54     64.57 o 
   0   4  19       13.24      -16.43     35.82 o 
   1   4  19      912.87     1078.73     93.97 o 
   2   4  19       81.79       83.57     55.84 o 
   3   4  19      390.69      324.97     58.11 o 
   4   4  19      418.00      436.80     60.73 o 
   5   4  19     1301.95     1323.39     83.75 o 
   6   4  19     2659.11     2442.52    107.70 o 
   7   4  19      151.18      147.82     38.95 o 
   8   4  19      146.49      147.84     38.71 o 
   9   4  19     1138.01     1210.58    132.69 o 
  10   4  19       41.34       74.27     34.25 o 
  11   4  19     1795.23     1785.84    160.51 o 
  12   4  19      563.64      849.37    125.19 o 
  13   4  19      932.78     1095.64    144.25 o 
  14   4  19        0.11       -8.73     30.83 o 
 -19   5  19      433.81      492.54     92.98 o 
 -18   5  19       68.70      156.00     78.47 o 
 -17   5  19       43.53       17.27     69.30 o 
 -16   5  19      254.51      254.44     50.15 o 
 -15   5  19      214.34      281.41     52.34 o 
 -14   5  19       12.17       -4.60     31.81 o 
 -13   5  19       16.69       67.62     24.40 o 
 -12   5  19      146.18      234.60     49.32 o 
 -11   5  19     2448.59     2479.43    161.80 o 
 -10   5  19      246.78      352.85     62.82 o 
  -9   5  19     2880.46     2771.86    123.46 o 
  -8   5  19      563.03      599.59    119.92 o 
  -7   5  19     1006.48     1057.88     89.30 o 
  -6   5  19      439.29      449.68     70.97 o 
  -5   5  19      116.75      213.81     76.20 o 
  -4   5  19      932.71      984.98     97.44 o 
  -3   5  19      927.25      916.99     90.43 o 
  -2   5  19      239.82      254.17     58.39 o 
  -1   5  19      847.64      899.92     89.82 o 
   0   5  19      484.71      470.24     70.62 o 
   1   5  19        5.04       58.09     38.13 o 
   2   5  19      249.15      276.29     56.66 o 
   3   5  19        0.28       59.20     52.42 o 
   4   5  19       29.56       31.53     34.51 o 
   5   5  19       19.93       53.73     33.70 o 
   6   5  19      378.38      404.76     60.47 o 
   7   5  19      954.54      920.25    111.40 o 
   8   5  19      866.88      893.46     96.63 o 
   9   5  19      124.36       90.42     35.56 o 
  10   5  19       81.10      131.96     52.55 o 
  11   5  19       20.81       85.33     31.05 o 
  12   5  19      464.63      554.00     99.91 o 
  13   5  19      189.02      271.48     74.02 o 
  14   5  19       36.10       39.99     32.63 o 
 -18   6  19        0.02      -34.45     34.45 o 
 -17   6  19      513.52      557.75     71.21 o 
 -16   6  19      109.89      130.73     42.57 o 
 -15   6  19        6.37       72.80     36.40 o 
 -14   6  19      299.22      328.23     58.39 o 
 -13   6  19       91.48      114.45     64.33 o 
 -12   6  19      255.11      291.92     53.88 o 
 -11   6  19        6.59       20.43     42.38 o 
 -10   6  19     1004.04     1302.57     97.05 o 
  -9   6  19     1558.11     1572.17    100.57 o 
  -8   6  19      475.28      678.56     79.15 o 
  -7   6  19     1240.55     1239.23    107.58 o 
  -6   6  19      283.93      507.03    140.55 o 
  -5   6  19     2234.15     2183.97    185.77 o 
  -4   6  19      137.60      159.78     54.93 o 
  -3   6  19     1477.32     1397.44     95.42 o 
  -2   6  19      380.18      332.22     62.85 o 
  -1   6  19     1387.00     1219.34     88.93 o 
   0   6  19        0.79       32.59     37.71 o 
   1   6  19     1346.26     1275.37     88.89 o 
   2   6  19      284.12      374.89    113.42 o 
   3   6  19      801.36      765.64     80.22 o 
   4   6  19      251.98      295.29     55.08 o 
   5   6  19      843.14      875.13     84.25 o 
   6   6  19      502.63      441.49     61.97 o 
   7   6  19       71.77       41.03     48.12 o 
   8   6  19       10.14       59.80     44.80 o 
   9   6  19       24.58       79.09     43.90 o 
  10   6  19       19.52       85.43     50.67 o 
  11   6  19        4.75       38.96     46.25 o 
  12   6  19        0.72       66.51     26.40 o 
 -16   7  19      375.17      276.81     94.70 o 
 -15   7  19        7.68      114.57     59.46 o 
 -14   7  19       93.92      139.64     64.61 o 
 -13   7  19        5.14       13.89     59.58 o 
 -12   7  19      130.58      205.84     47.85 o 
 -11   7  19       23.91       43.88     69.31 o 
 -10   7  19       31.33       16.42     35.69 o 
  -9   7  19      502.39      530.06     74.57 o 
  -8   7  19        2.27      -16.59     45.35 o 
  -7   7  19      135.41      131.17     58.27 o 
  -6   7  19      327.92      399.43     66.10 o 
  -5   7  19        0.26      -30.78     37.38 o 
  -4   7  19      267.69      308.63     62.53 o 
  -3   7  19      188.85      148.18     53.58 o 
  -2   7  19      465.73      349.59     62.33 o 
  -1   7  19       38.99      110.62     67.85 o 
   0   7  19        1.68       93.72     88.19 o 
   1   7  19      173.77      131.69     41.81 o 
   2   7  19       38.38       25.66     32.81 o 
   3   7  19      576.01      592.05     72.16 o 
   4   7  19       37.31       50.73     32.92 o 
   5   7  19      245.20      280.04     67.85 o 
   6   7  19        1.57       51.60     43.86 o 
   7   7  19       69.71      112.85     49.24 o 
   8   7  19        5.22       52.46     43.43 o
[truncated: 101,502 more chars]
